# Supplementary material for: Sleeping Beauty Mouse Models Identify Candidate Genes Involved in Gliomagenesis
Source: PLoS One. 2014 Nov 25;9(11):e113489. doi: 10.1371/journal.pone.0113489 (PMC4244117; doi:10.1371/journal.pone.0113489)
Supplement: Table S1 — Genotypes of mice from which insertions were cloned from gliomas. The glioma grade, method of tissue preservation (frozen/FFPE) and number of non-local insertions cloned are also presented. FFPE = formalin fixed paraffin embedded. Tumors that were previously studied using paraffin sections in Bender et al. [4] and were re-analyzed using frozen sections are indicated with grey shading. All other tumors are unique to the current study. (XLSX) [file pone.0113489.s005.xlsx]

## Sheet: Sheet1
Table S1: Genotypes of mice from which insertions were cloned from gliomas
mouse	SB	T2	p19	Blm	Csf1	frozen/FFPE	tumor grade	# of non-local insertions
HCGFAPA151p19	GFAP-SB	T2/onc2 HC	+/-	WT	WT	frozen	undetermined	15
68R581	Rosa-SB11	T2/onc LC	WT	WT	WT	frozen	undetermined	214
68R63CSF	Rosa-SB11	T2/onc LC	WT	WT	+/-	frozen	undetermined	157
76R136BL	Rosa-SB11	T2/onc LC	WT	+/-	WT	FFPE	AA	5
76R182BL	Rosa-SB11	T2/onc LC	WT	-/-	WT	FFPE	undetermined	1
76R247BL	Rosa-SB11	T2/onc LC	WT	-/-	WT	FFPE	AA	5
76R421	Rosa-SB11	T2/onc LC	WT	WT	WT	FFPE	AA	8
76R347p19	Rosa-SB11	T2/onc LC	-/-	WT	WT	frozen	undetermined	76
AR111p19	Rosa-SB11	T2/onc ATG	+/-	WT	WT	frozen	AA	64
AR151	Rosa-SB11	T2/onc ATG	WT	WT	WT	frozen	low grade with oligodendroglial features	342
AR155	Rosa-SB11	T2/onc ATG	WT	WT	WT	frozen	AA	49
CR1	Rosa-SB11	T2/onc ATG	WT	WT	WT	frozen	undetermined	77
68R544	Rosa-SB11	T2/onc LC	WT	WT	WT	frozen	AA	228
76R339p19	Rosa-SB11	T2/onc LC	+/-	WT	WT	frozen	AA	144
