# Supplementary material for: Sleeping Beauty Mouse Models Identify Candidate Genes Involved in Gliomagenesis
Source: PLoS One. 2014 Nov 25;9(11):e113489. doi: 10.1371/journal.pone.0113489 (PMC4244117; doi:10.1371/journal.pone.0113489)
Supplement: Table S2 — Insertions cloned from SB gliomas. Insertions from Bender et al. [4] are shaded light grey, with the exception of insertions overlapping with those from re-sequencing on the Illumina platform which are underlined. The closest gene within 100 kb is reported. Orientation refers to the direction of transcription of the closest given relative to the promoter in T2/onc. 454 = 454 sequencing platform, SG = shot gun (Sanger sequencing of TA-cloned products), IL = Illumina, Chr = chromosome, N/A = not applicable, CDS = coding sequence. (XLSX) [file pone.0113489.s006.xlsx]

## Sheet: Sheet1
Table S2. Insertions cloned from SB gliomas.
Brain Tumor	chr	position	gene_symbol	gb_acc	location	distance to gene	orientation	method	read depth
68R544	chr1	3217138	Xkr4	NM_001011874	intron 2	disrupt CDS	inv	IL	1
CR1	chr1	6217844	Rb1cc1	NM_009826	intron 1	not disrupt CDS	inv	IL	3
68R544	chr1	8453158	Sntg1	NM_027671	intron 17	disrupt CDS	inv	IL	1
HCGFAPA151p19	chr1	9315099	Sntg1	NM_027671	5 prime	25.29kb	inv	IL	2
68R581	chr1	12906934	Slco5a1	NM_172841	intron 4	disrupt CDS	same	IL	1
68R581	chr1	14422781	No gene(<100kb)	N/A	N/A	N/A	N/A	IL	1
CR1	chr1	15094239	No gene(<100kb)	N/A	N/A	N/A	N/A	IL	4
68R544	chr1	17191362	Gdap1	NM_010267	3 prime	37.01kb	inv	IL	1
68R117p19	chr1	22306224	Rims1	NM_001012623	intron 25	disrupt CDS	same	SG	2
AR151	chr1	27045580	No gene(<100kb)	N/A	N/A	N/A	N/A	IL	1
AR111p19	chr1	31291113	Pih1d3	NM_029062	3 prime	9.98kb	same	IL	28
68R63CSF	chr1	34005482	Bend6	NM_177235	5 prime	41.02kb	inv	IL	1
68R544	chr1	34035293	Dst	NM_133833	5 prime	33.38kb	same	IL	1
CR1	chr1	36586033	Cnnm3	NM_053186	3 prime	0.95kb	inv	IL	1
68R63CSF	chr1	36751067	Cox5b	NM_009942	3 prime	0.83kb	same	IL	1
AR151	chr1	38181614	Rev1	NM_019570	intron 1	not disrupt CDS	same	IL	2
CR1	chr1	39607691	Rnf149	NM_001033135	3 prime	0.45kb	same	IL	1
CR1	chr1	41688088	No gene(<100kb)	N/A	N/A	N/A	N/A	IL	1
DR34	chr1	43199415	Fhl2	NM_010212	intron 2	disrupt CDS	same	454	1
68R544	chr1	49091005	No gene(<100kb)	N/A	N/A	N/A	N/A	IL	2
68R63CSF	chr1	52824330	Inpp1	NM_008384	3 prime	21.93kb	inv	IL	2
68R581	chr1	55311310	Mars2	NM_175439	3 prime	14.41kb	inv	IL	2
AR151	chr1	55545661	Plcl1	NM_001114663	intron 1	disrupt CDS	inv	IL	2
CR1	chr1	56983561	Satb2	NM_139146	intron 3	disrupt CDS	inv	IL	3
AR151	chr1	57358559	4930558J18Rik	NR_037999	3 prime	57.51kb	same	IL	1
68R544	chr1	58898003	Casp8	NM_009812	intron 7	disrupt CDS	same	IL	3
DR34	chr1	65624214	No gene(<100kb)	N/A	N/A	N/A	N/A	454	1
68R447	chr1	70687263	Spag16	NM_029160	intron 16	disrupt CDS	same	454	1
68R117p19	chr1	71425189	Abca12	NM_175210	intron 2	disrupt CDS	inv	454	1
AR151	chr1	72079672	4933417E11Rik	NR_040454	5 prime	27.90kb	same	IL	1
AR151	chr1	74627989	Zfp142	NM_029888	intron 2	disrupt CDS	same	IL	1
68R544	chr1	76224595	No gene(<100kb)	N/A	N/A	N/A	N/A	IL	1
AR151	chr1	76784987	No gene(<100kb)	N/A	N/A	N/A	N/A	IL	1
68R63CSF	chr1	79569114	Ap1s3	NM_183027	3 prime	34.34kb	inv	IL	1
68R581	chr1	82332414	Rhbdd1	NM_029777	intron 1	not disrupt CDS	same	IL	4
68R544	chr1	83577739	No gene(<100kb)	N/A	N/A	N/A	N/A	IL	1
68R63CSF	chr1	84191883	Pid1	NM_001003948	intron 1	disrupt CDS	inv	IL	1
68R544	chr1	87524170	Sp140	NM_001013817	intron 8	disrupt CDS	inv	IL	1
AR151	chr1	87649710	A630001G21Rik	NM_177055	5 prime	16.53kb	inv	IL	3
68R63CSF	chr1	89256010	Gigyf2	NM_146112	intron 3	disrupt CDS	inv	IL	1
68R581	chr1	89293696	Gigyf2	NM_146112	intron 8	disrupt CDS	inv	IL	1
68R544	chr1	89995740	Ugt1a10 | Ugt1a9 | Ugt1a7c	NM_201641 | NM_201644 | NM_201642	intron 1 (all genes)	disrupt CDS (all genes)	same (all genes)	IL	1
68R544	chr1	90552707	Arl4c	NM_177305	3 prime	42.09kb	same	IL	48
68R581	chr1	91609528	Agap1	NM_178119	intron 9	disrupt CDS	inv	IL	1
68R544	chr1	93344394	Per2	NM_011066	intron 4	disrupt CDS	inv	IL	1
68R544	chr1	93395291	Traf3ip1	NM_028718	intron 2	disrupt CDS	inv	IL	1
CR1	chr1	97310458	Fam174a	NM_026321	3 prime	78.60kb	inv	IL	5
68R544	chr1	97916645	1700063A18Rik	NR_040467	intron 1	not disrupt CDS	same	IL	1
68R581	chr1	99545978	D1Ertd622e	NM_133825	intron 2	not disrupt CDS	same	IL	1
AR151	chr1	100304807	Slco6d1	NM_027584	5 prime	12.89kb	inv	IL	2
CR1	chr1	101539792	No gene(<100kb)	N/A	N/A	N/A	N/A	IL	2
68R544	chr1	102565429	No gene(<100kb)	N/A	N/A	N/A	N/A	IL	1
68R544	chr1	104597482	No gene(<100kb)	N/A	N/A	N/A	N/A	IL	1
68R581	chr1	109839313	D830032E09Rik	NR_102307	intron 4	not disrupt CDS	same	IL	1
HCGFAPA151p19	chr1	112383649	No gene(<100kb)	N/A	N/A	N/A	N/A	IL	1
68R581	chr1	115889943	No gene(<100kb)	N/A	N/A	N/A	N/A	IL	1
68R447	chr1	116850998	No gene(<100kb)	N/A	N/A	N/A	N/A	454	1
68R581	chr1	128627990	Nckap5	NM_001081756	intron 1	not disrupt CDS	same	IL	1
68R544	chr1	133908714	Elk4	NM_007923	intron 1	not disrupt CDS	same	IL	1
68R544	chr1	140446226	Nek7	NM_021605	intron 2	disrupt CDS	inv	IL	1
68R63CSF	chr1	143418022	No gene(<100kb)	N/A	N/A	N/A	N/A	IL	1
68R581	chr1	144454245	No gene(<100kb)	N/A	N/A	N/A	N/A	IL	2
AR151	chr1	145536992	Cdc73	NM_145991	intron 5	disrupt CDS	inv	IL	2
68R544	chr1	146337069	No gene(<100kb)	N/A	N/A	N/A	N/A	IL	1
68R544	chr1	154898345	Nmnat2	NM_175460	intron 1	disrupt CDS	inv	IL	1
AR151	chr1	155176383	Lamc1	NM_010683	intron 1	disrupt CDS	inv	IL	2
AR151	chr1	155708895	5830403L16Rik	NM_178243	5 prime	10.57kb	inv	IL	1
AR151	chr1	156419748	Cacna1e	NM_009782	intron 6	disrupt CDS	inv	IL	1
AR151	chr1	157289439	Xpr1	NM_011273	5 prime	24.87kb	inv	IL	2
AR151	chr1	157902482	Tor1aip2	NM_172843	intron 3	not disrupt CDS	same	IL	1
68R63CSF	chr1	159098277	Rasal2	NM_177644	intron 9	disrupt CDS	same	IL	1
68R447	chr1	162341222	Rabgap1l	NM_013862	intron 17	disrupt CDS	same	454	1
68R63CSF	chr1	163744297	Suco	NM_172645	3 prime	1.95kb	same	IL	1
AR151	chr1	164643164	Prrc2c	NM_001081290	intron 11	disrupt CDS	inv	IL	1
CR1	chr1	166400981	Atp1b1	NM_009721	5 prime	12.50kb	inv	IL	3
68R63CSF	chr1	166859914	Xcl1	NM_008510	3 prime	1.86kb	same	IL	1
68R544	chr1	169869293	Lmx1a	NM_033652	3 prime	90.43kb	inv	IL	1
68R438	chr1	169972832	Pbx1	NM_008783	3 prime	76.66kb	same	454	1
68R447	chr1	171255698	No gene(<100kb)	N/A	N/A	N/A	N/A	454	1
68R544	chr1	171301437	No gene(<100kb)	N/A	N/A	N/A	N/A	IL	1
68R447	chr1	175066946	Olfr1408	NM_146764	5 prime	5.60kb	inv	454	4
68R447	chr1	177462671	Rgs7	NM_001199003	5 prime	40.00kb	same	454	1
68R581	chr1	177463584	AK136128	AK136128	5 prime	40.86kb	inv	IL	2
AR111p19	chr1	178740438	Cep170	NM_001099637	5 prime	3.18kb	inv	IL	76
68R117p19	chr1	179226425	Akt3	NM_011785	5 prime	47.53kb	same	454	1
68R63CSF	chr1	181307673	Smyd3	NM_027188	intron 5	disrupt CDS	inv	IL	1
AR111p19	chr1	181505518	Cnst	NM_146105	intron 1	not disrupt CDS	inv	IL	8
AR151	chr1	182770589	Sde2	NM_145943	5 prime	10.69kb	inv	IL	2
DR34	chr1	183110937	Wdr26	NM_145514	intron 13	disrupt CDS	same	454	1
AR111p19	chr1	186771345	Mark1	NM_145515	intron 1	disrupt CDS	same	IL	1
68R447	chr1	187758432	No gene(<100kb)	N/A	N/A	N/A	N/A	454	2
CR1	chr1	189232607	Gpatch2	NM_026367	3 prime	57.30kb	inv	IL	10
68R581	chr1	193010556	Atf3	NM_007498	5 prime	3.34kb	same	IL	2
68R581	chr1	193225449	Ppp2r5a	NM_144880	5 prime	4.53kb	inv	IL	1
68R447	chr1	196169682	No gene(<100kb)	N/A	N/A	N/A	N/A	454	1
68R544	chr1	196265380	No gene(<100kb)	N/A	N/A	N/A	N/A	IL	1
76R339p19	chr10	3652800	Oprm1	NM_001039652	5 prime	94.86kb	same	IL	1
76R298p19	chr10	4858762	Syne1	NM_153399	intron 2	disrupt CDS	same	SG	1
68R438	chr10	6601781	Plekhg1	NM_001159942	intron 1	not disrupt CDS	inv	SG	1
68R581	chr10	8339034	No gene(<100kb)	N/A	N/A	N/A	N/A	IL	2
AR151	chr10	9089362	No gene(<100kb)	N/A	N/A	N/A	N/A	IL	2
AR151	chr10	9745677	No gene(<100kb)	N/A	N/A	N/A	N/A	IL	2
AR151	chr10	10414588	Grm1	NM_001114333	intron 9	not disrupt CDS	same	IL	2
68R63CSF	chr10	11218653	Epm2a	NM_010146	3 prime	41.38kb	same	IL	1
68R63CSF	chr10	13491792	Aig1	NM_025446	intron 3	disrupt CDS	inv	IL	1
76R136BL	chr10	13704907	Hivep2	NM_010437	intron 1	not disrupt CDS	inv	IL	82
68R544	chr10	16402724	No gene(<100kb)	N/A	N/A	N/A	N/A	IL	1
76R298p19	chr10	17303214	No gene(<100kb)	N/A	N/A	N/A	N/A	454	1
76R292p19	chr10	20237130	Pde7b	NM_013875	intron 2	disrupt CDS	inv	454	1
68R544	chr10	22421780	Slc2a12	NM_178934	intron 4	disrupt CDS	inv	IL	1
AR151	chr10	22422659	Slc2a12	NM_178934	exon 5	not disrupt CDS	inv	IL	1
AR151	chr10	24184395	No gene(<100kb)	N/A	N/A	N/A	N/A	IL	3
AR151	chr10	24961038	Akap7	NM_018747	intron 5	disrupt CDS	inv	IL	1
DR34	chr10	26223595	No gene(<100kb)	N/A	N/A	N/A	N/A	SG	2
DR34	chr10	26828168	Lama2	NM_008481	intron 37	disrupt CDS	same	SG	1
AR151	chr10	27168561	Lama2	NM_008481	intron 3	disrupt CDS	same	IL	1
76R582	chr10	28055914	Ptprk	NM_008983	intron 4	disrupt CDS	same	454	2
68R63CSF	chr10	31567092	Nkain2	NM_001013411	intron 4	disrupt CDS	inv	IL	1
68R581	chr10	32614339	Nkain2	NM_001013411	5 prime	4.62kb	inv	IL	1
68R544	chr10	33639030	Rsph4a	NM_001162957	3 prime	3.20kb	inv	IL	1
76R333p19	chr10	33686643	Zufsp	NM_028287	5 prime	15.63kb	same	454	1
AR151	chr10	33906890	Dse	NM_172508	intron 1	not disrupt CDS	same	IL	1
76R339p19	chr10	34381644	Frk	NM_001159544	3 prime	50.61kb	same	IL	1
76R333p19	chr10	36672139	Hdac2	NM_008229	5 prime	22.21kb	inv	SG	1
76R164	chr10	37804167	AK016383	AK016383	5 prime	91.42kb	same	454	3
68R544	chr10	38308065	No gene(<100kb)	N/A	N/A	N/A	N/A	IL	2
68R63CSF	chr10	39117146	Fyn	NM_008054	intron 2	not disrupt CDS	inv	IL	1
76R339p19	chr10	39167876	Fyn	NM_008054	intron 2	not disrupt CDS	same	SG	2
68R581	chr10	39365322	Traf3ip2 | E130307A14Rik	NM_134000 | NR_038037	intron 5 | intron 2	disrupt CDS | not disrupt CDS	inv | same	IL	1
76R164	chr10	40086962	Cdk19	NM_198164	intron 1	disrupt CDS	same	454	6
76R164	chr10	40927756	Fig4	NM_133999	intron 22	disrupt CDS	same	454	2
AR151	chr10	41956167	Foxo3	NM_019740	intron 2	disrupt CDS	same	IL	8
76R327p19	chr10	42317442	Nr2e1	NM_152229	5 prime	14.05kb	same	454	1
AR155	chr10	43394289	F830002L21Rik	NR_033558	3 prime	43.57kb	same	IL	7
68R544	chr10	43691635	Aim1	NM_172393	intron 11	disrupt CDS	inv	IL	1
76R136BL	chr10	44425174	No gene(<100kb)	N/A	N/A	N/A	N/A	IL	9
AR151	chr10	44455722	No gene(<100kb)	N/A	N/A	N/A	N/A	IL	1
68R63CSF	chr10	45132709	Lin28b	NM_001031772	intron 4	disrupt CDS	same	IL	1
68R581	chr10	45528556	D030045P18Rik	NR_040624	intron 1	not disrupt CDS	same	IL	1
76R333p19	chr10	46685782	No gene(<100kb)	N/A	N/A	N/A	N/A	SG	2
76R339p19	chr10	47074589	No gene(<100kb)	N/A	N/A	N/A	N/A	SG	1
76R247BL	chr10	48809750	C130030K03Rik	NR_046212	3 prime	3.74kb	inv	IL	40
68R581	chr10	51413616	Rfx6	NM_001159389	intron 5	disrupt CDS	same	IL	1
68R581	chr10	52993520	Cep85l	NM_001204983	3 prime	4.37kb	same	IL	2
76R347p19	chr10	53144141	Cep85l	NM_001204983	5 prime	44.48kb	same	IL	2
68R581	chr10	54444636	No gene(<100kb)	N/A	N/A	N/A	N/A	IL	1
76R582	chr10	57181285	4930467K11Rik	NR_045353	3 prime	16.90kb	same	454	1
68R447	chr10	58161460	BB019430	NR_033565	intron 2	not disrupt CDS	inv	454	3
AR151	chr10	60766108	Prf1	NM_011073	exon 3	disrupt CDS	inv	IL	1
76R582	chr10	60785786	Pald1	NM_013753	intron 19	disrupt CDS	same	454	1
AR151	chr10	60819020	Pald1	NM_013753	intron 1	not disrupt CDS	inv	IL	1
AR151	chr10	62712194	Herc4	NM_030114	intron 3	disrupt CDS	same	IL	1
68R544	chr10	64596177	No gene(<100kb)	N/A	N/A	N/A	N/A	SG	2
76R339p19	chr10	65280189	AK076946	AK076946	3 prime	58.35kb	same	IL	1
76R292p19	chr10	65606014	AK019573	AK019573	5 prime	2.03kb	same	454	2
76R333p19	chr10	67405957	Zfp365	NM_178679	5 prime	30.55kb	same	454	1
76R281p19	chr10	67668082	Arid5b	NM_023598	intron 3	disrupt CDS	inv	SG	1
76R339p19	chr10	68745498	Rhobtb1	NM_001252636	intron 8	disrupt CDS	inv	IL	1
76R347p19	chr10	69369545	Ank3	NM_170688	intron 23	disrupt CDS	same	IL	3
AR151	chr10	70469701	Bicc1	NM_031397	intron 3	disrupt CDS	same	IL	2
76R327p19	chr10	73764147	Pcdh15	NM_001142737	intron 9	disrupt CDS	inv	SG	1
68R581	chr10	74083255	Pcdh15	NM_001142737	intron 26	disrupt CDS	same	IL	1
68R544	chr10	74678443	Specc1l	NM_153406	intron 1	not disrupt CDS	same	IL	1
68R544	chr10	74741827	Specc1l	NM_153406	intron 12	disrupt CDS	same	IL	1
76R333p19	chr10	75143104	Cabin1	NM_172549	intron 29	disrupt CDS	same	454	1
76R347p19	chr10	76357036	Pcbp3	NM_021568	intron 1	not disrupt CDS	same	IL	4
76R347p19	chr10	76754789	Adarb1	NM_130895	exon 11	not disrupt CDS	inv	IL	3
68R63CSF	chr10	80045593	Abhd17a	NM_145421	3 prime	0.80kb	same	IL	1
76R347p19	chr10	81686144	Zfp938	NM_001105557	3 prime	1.46kb	same	IL	3
AR151	chr10	81870599	Gm1553	NM_001255990	3 prime	78.68kb	same	IL	1
68R63CSF	chr10	83055170	A230046K03Rik	NM_001033375	intron 32	disrupt CDS	same	IL	1
76R616	chr10	83590857	No gene(<100kb)	N/A	N/A	N/A	N/A	454	1
76R136BL	chr10	85565072	Syn3 | 4930486F22Rik	NM_013722 | NR_038024	intron 7 | intron 1	disrupt CDS | not disrupt CDS	inv | same	IL	213
AR151	chr10	88585365	Ano4	NM_178773	intron 2	not disrupt CDS	inv	IL	4
AR151	chr10	88588303	Ano4	NM_178773	intron 2	not disrupt CDS	inv	IL	1
76R333p19	chr10	91091763	No gene(<100kb)	N/A	N/A	N/A	N/A	454	3
76R339p19	chr10	93165547	Ntn4	NM_021320	intron 3	disrupt CDS	inv	IL	1
AR151	chr10	94772956	Cradd	NM_009950	intron 2	disrupt CDS	same	IL	1
AR33	chr10	94955879	Mrpl42	NM_026065	intron 4	disrupt CDS	same	454	1
DR34	chr10	95307910	AK169506	AK169506	3 prime	48.04kb	same	454	1
76R347p19	chr10	97886560	Gm8633	NR_045179	5 prime	72.06kb	same	IL	2
76R298p19	chr10	98382112	Atp2b1	NM_026482	intron 1	not disrupt CDS	inv	454	1
AR151	chr10	98385656	Atp2b1	NM_026482	intron 1	not disrupt CDS	same	IL	1
AR151	chr10	98462121	Atp2b1	NM_026482	intron 9	disrupt CDS	same	IL	1
68R581	chr10	100286148	No gene(<100kb)	N/A	N/A	N/A	N/A	IL	1
76R292p19	chr10	101837816	Mgat4c	NM_026243	intron 1	not disrupt CDS	same	SG	1
76R339p19	chr10	102269682	No gene(<100kb)	N/A	N/A	N/A	N/A	454	1
68R581	chr10	103547709	Gm21312	NM_001270642	5 prime	57.86kb	same	IL	2
AR151	chr10	105280631	Ccdc59	NM_025602	intron 2	disrupt CDS	same	IL	2
76R333p19	chr10	106962506	Ptprq	NM_001081432	intron 41	disrupt CDS	inv	SG	1
68R581	chr10	107574348	Ppp1r12a	NM_027892	5 prime	25.11kb	inv	IL	1
76R339p19	chr10	107646950	Ppp1r12a	NM_027892	intron 2	disrupt CDS	same	IL	1
76R339p19	chr10	109335897	Nav3	NM_001081035	intron 3	disrupt CDS	inv	IL	1
AR111p19	chr10	109341518	Nav3	NM_001081035	intron 1	disrupt CDS	inv	IL	22
76R298p19	chr10	109358439	Nav3	NM_001081035	intron 1	disrupt CDS	same	454	2
76R164	chr10	110370842	Csrp2	NM_007792	intron 2	disrupt CDS	same	454	7
AR151	chr10	110638144	Osbpl8	NM_175489	intron 1	not disrupt CDS	same	IL	1
76R281p19	chr10	111222580	Gm20758	NR_046029	3 prime	69.00kb	inv	454	1
76R520	chr10	112449583	Atxn7l3b	NM_001033474	5 prime	83.50kb	same	454	2
76R164	chr10	112816407	No gene(<100kb)	N/A	N/A	N/A	N/A	454	1
76R339p19	chr10	113044726	No gene(<100kb)	N/A	N/A	N/A	N/A	IL	1
AR151	chr10	115670495	Ptprr	NM_011217	intron 8	disrupt CDS	inv	IL	3
76R164	chr10	116396214	4933412E12Rik	NR_038025	intron 3	not disrupt CDS	same	454	2
76R616	chr10	117957976	Tmevpg1	NR_104123	intron 2	not disrupt CDS	inv	SG	2
76R164	chr10	119359161	Grip1	NM_133442	intron 1	disrupt CDS	inv	454	4
AR155	chr10	120162910	4921513I03Rik	NR_038003	5 prime	39.88kb	same	IL	1
AR151	chr10	120388066	Lemd3	NM_001081193	intron 2	disrupt CDS	same	IL	1
CR1	chr10	120454492	Wif1	NM_011915	5 prime	16.57kb	inv	IL	1
76R292p19	chr10	120627584	Tbc1d30	NM_029057	3 prime	73.29kb	inv	SG	1
AR151	chr10	120850802	Rassf3	NM_138956	intron 4	disrupt CDS	inv	IL	1
68R581	chr10	121644600	Gm4489	NR_027637	3 prime	76.99kb	same	IL	1
AR151	chr10	122889319	Fam19a2	NM_182807	intron 2	disrupt CDS	same	IL	1
76R520	chr10	125419721	Lrig3	NM_177152	intron 3	disrupt CDS	inv	454	1
68R63CSF	chr10	127220487	Rdh9	NM_153133	intron 1	disrupt CDS	inv	IL	1
68R544	chr10	127551178	Baz2a	NM_054078	intron 6	disrupt CDS	inv	IL	1
76R281p19	chr10	127972675	Zc3h10	NM_134003	3 prime	7.95kb	inv	454	1
AR151	chr10	128106809	Suox	NM_173733	3 prime	0.13kb	inv	IL	2
68R581	chr11	3037720	Sfi1	NM_030207	intron 22	disrupt CDS	inv	IL	2
76R339p19	chr11	3042256	Sfi1	NM_030207	intron 21	disrupt CDS	same	454	1
68R438	chr11	3053006	Sfi1	NM_030207	intron 14	disrupt CDS	inv	SG	4
AR151	chr11	3057011	Sfi1	NM_030207	intron 11	disrupt CDS	inv	IL	1
76R339p19	chr11	3077313	Sfi1	NM_030207	intron 6	disrupt CDS	inv	IL	1
68R581	chr11	3551012	Morc2a	NM_001159288	intron 2	disrupt CDS	inv	IL	1
76R333p19	chr11	4752321	Nf2	NM_010898	5 prime	2.77kb	same	SG	1
76R339p19	chr11	4992051	Ewsr1	NM_007968	intron 3	disrupt CDS	same	IL	1
AR151	chr11	7537007	No gene(<100kb)	N/A	N/A	N/A	N/A	IL	3
AR151	chr11	8621094	Tns3	NM_001083587	5 prime	56.56kb	inv	IL	1
76R339p19	chr11	9600258	Abca13	NM_178259	3 prime	16.00kb	same	IL	1
76R582	chr11	10582092	No gene(<100kb)	N/A	N/A	N/A	N/A	454	2
AR151	chr11	11624429	Ikzf1	NM_001025597	intron 3	disrupt CDS	inv	IL	5
68R439	chr11	11850793	Grb10	NM_001177629	intron 5	disrupt CDS	same	SG	3
AR151	chr11	11902589	Grb10	NM_001177629	intron 1	not disrupt CDS	inv	IL	2
76R298p19	chr11	16898135	Plek	NM_019549	intron 1	disrupt CDS	inv	454	1
68R581	chr11	17060587	Ppp3r1	NM_024459	intron 1	disrupt CDS	inv	IL	2
76R339p19	chr11	17070971	Ppp3r1	NM_024459	intron 1	disrupt CDS	inv	SG	1
76R339p19	chr11	17078139	Ppp3r1	NM_024459	intron 1	disrupt CDS	same	IL	2
76R333p19	chr11	17093095	Ppp3r1	NM_024459	exon 3	disrupt CDS	same	454	2
68R544	chr11	17170467	C1d	NM_020558	3 prime	1.29kb	same	IL	1
68R581	chr11	19444536	No gene(<100kb)	N/A	N/A	N/A	N/A	IL	1
68R544	chr11	19857261	Spred2	NM_033523	intron 1	disrupt CDS	inv	IL	1
68R581	chr11	20234021	Slc1a4	NM_018861	5 prime	1.31kb	inv	IL	1
AR151	chr11	21262521	Ugp2	NM_139297	intron 1	disrupt CDS	same	IL	2
76R339p19	chr11	23474852	0610010F05Rik	NM_027860	exon 22	not disrupt CDS	inv	IL	2
68R63CSF	chr11	23597084	Pus10	NM_028956	intron 4	disrupt CDS	inv	IL	2
76R164	chr11	24046043	Bcl11a	NM_001242934	intron 2	disrupt CDS	same	454	1
AR111p19	chr11	24062027	Bcl11a	NM_001242934	intron 3	disrupt CDS	same	IL	16
68R544	chr11	27256508	No gene(<100kb)	N/A	N/A	N/A	N/A	IL	1
AR155	chr11	27841940	No gene(<100kb)	N/A	N/A	N/A	N/A	IL	3
76R339p19	chr11	28092656	No gene(<100kb)	N/A	N/A	N/A	N/A	SG	1
68R581	chr11	29322827	Ccdc88a	NM_176841	intron 4	disrupt CDS	same	IL	3
76R327p19	chr11	30345569	4930505A04Rik	NM_001100394	intron 3	disrupt CDS	same	SG	2
AR151	chr11	39891362	No gene(<100kb)	N/A	N/A	N/A	N/A	IL	2
76R582	chr11	42365020	Gabrb2	NM_008070	intron 6	disrupt CDS	same	SG	1
AR151	chr11	43613318	Adra1b	NM_007416	intron 1	disrupt CDS	same	IL	2
76R616	chr11	44548593	Ebf1	NM_007897	intron 6	disrupt CDS	inv	454	3
76R339p19	chr11	45661582	Clint1	NM_001045520	5 prime	3.88kb	same	454	2
68R544	chr11	46444745	Dppa1	NM_001163358	5 prime	1.97kb	inv	IL	1
76R582	chr11	47878092	Sgcd	AK047384	5 prime	75.62kb	inv	454	1
68R581	chr11	49523309	Cnot6	NM_212484	intron 1	not disrupt CDS	inv	IL	1
76R164	chr11	51000704	5133400J02Rik	NR_110444	3 prime	2.63kb	same	454	8
CR1	chr11	52055122	Skp1a	NM_011543	intron 2	disrupt CDS	inv	IL	3
AR151	chr11	52178928	Vdac1	NM_011694	intron 1	not disrupt CDS	same	IL	1
68R447	chr11	52267675	9530068E07Rik	NM_153117	3 prime	45.45kb	inv	454	1
76R298p19	chr11	53193022	Aff4	NM_033565	intron 4	disrupt CDS	same	454	1
68R544	chr11	53208537	Aff4	NM_033565	intron 7	disrupt CDS	inv	SG	2
AR151	chr11	55298956	G3bp1	NM_013716	intron 1	not disrupt CDS	inv	IL	2
AR111p19	chr11	58962590	Iba57	NM_173785	3 prime	6.28kb	inv	IL	7
68R581	chr11	59481676	Mprip	NM_012027	intron 1	disrupt CDS	inv	IL	2
68R544	chr11	63810266	Cox10	NM_178379	intron 4	disrupt CDS	inv	SG	1
AR111p19	chr11	64506321	No gene(<100kb)	N/A	N/A	N/A	N/A	IL	2
76R333p19	chr11	64929973	Arhgap44	NM_001099288	intron 1	disrupt CDS	same	454	1
AR151	chr11	67338508	Gas7	NM_008088	5 prime	7.99kb	same	IL	2
AR151	chr11	67748860	Wdr16	NM_027963	intron 9	disrupt CDS	same	IL	4
76R298p19	chr11	74294785	Rap1gap2	NM_001015046	intron 3	disrupt CDS	same	SG	1
68R581	chr11	74627705	Mettl16	NM_026197	intron 8	disrupt CDS	same	IL	1
76R298p19	chr11	74882544	Smg6	NM_001002764	intron 13	disrupt CDS	inv	454	1
68R544	chr11	75398823	Pitpna	NM_008850	5 prime	2.79kb	same	IL	1
68R581	chr11	76280098	Abr	NM_198894	intron 6	disrupt CDS	same	IL	1
AR151	chr11	77390571	Taok1	NM_144825	intron 5	disrupt CDS	inv	IL	2
76R339p19	chr11	77545917	Cryba1	NM_009965	5 prime	7.12kb	inv	454	1
76R339p19	chr11	77549545	Cryba1	NM_009965	5 prime	10.75kb	inv	IL	2
76R339p19	chr11	78571646	Fam58b	NM_197989	5 prime	6.42kb	same	IL	3
68R544	chr11	78711358	Nos2	NM_010927	5 prime	23.00kb	inv	IL	1
AR151	chr11	78930840	Ksr1	NM_013571	intron 1	disrupt CDS	inv	IL	1
68R63CSF	chr11	79034953	Wsb1	NM_019653	3 prime	17.93kb	same	IL	1
76R616	chr11	79359275	Nf1	NM_010897	intron 40	disrupt CDS	same	454	2
68R544	chr11	82278885	Tmem132e	NM_023438	3 prime	19.06kb	inv	IL	3
AR151	chr11	82771383	Slfn5os | Slfn5	NR_045932 | NM_183201	intron 1 | intron 3	not disrupt CDS | disrupt CDS	same | inv	IL	1
68R63CSF	chr11	84485622	1700109G15Rik	NR_046197	3 prime	44.86kb	same	IL	1
76R582	chr11	84941853	Usp32	NM_001029934	intron 1	disrupt CDS	inv	454	2
76R164	chr11	85230267	Bcas3	NM_138681	intron 8	disrupt CDS	inv	454	3
76R339p19	chr11	86305291	Rnft1	NM_029788	exon 6	disrupt CDS	inv	454	1
76R164	chr11	89672230	AK020705	AK020705	5 prime	33.26kb	inv	454	1
76R347p19	chr11	90195821	Hlf	NM_172563	3 prime	2.03kb	same	IL	7
68R544	chr11	90219534	Hlf	NM_172563	intron 2	disrupt CDS	inv	IL	1
68R581	chr11	90392550	Stxbp4	NM_011505	intron 16	disrupt CDS	same	IL	1
AR111p19	chr11	91840921	No gene(<100kb)	N/A	N/A	N/A	N/A	IL	2
CR1	chr11	92229139	No gene(<100kb)	N/A	N/A	N/A	N/A	IL	1
76R292p19	chr11	94238586	Abcc3	NM_029600	intron 1	disrupt CDS	same	SG	2
76R164	chr11	94945180	Itga3	NM_013565	5 prime	7.07kb	inv	454	3
68R581	chr11	95916999	Ube2z	NM_172300	intron 5	disrupt CDS	inv	IL	2
76R339p19	chr11	97623795	Cwc25	NM_026186	intron 2	disrupt CDS	same	SG	1
68R544	chr11	98790607	Cdc6	NM_001025779	3 prime	5.35kb	same	IL	1
76R333p19	chr11	100686621	Stat5b	NM_001113563	intron 1	not disrupt CDS	same	SG	1
76R339p19	chr11	101082894	Ezh1	NM_007970	intron 1	not disrupt CDS	same	IL	1
AR155	chr11	101634294	Etv4	NM_008815	intron 8	disrupt CDS	inv	IL	8
68R63CSF	chr11	101885672	Mpp3	NM_007863	intron 4	disrupt CDS	same	IL	1
AR111p19	chr11	104125143	Mapt	NM_010838	intron 1	not disrupt CDS	same	IL	1
AR155	chr11	104237968	Kansl1	NM_001081045	intron 3	disrupt CDS	same	IL	9
AR151	chr11	105502021	Tanc2	NM_181071	intron 2	disrupt CDS	inv	IL	1
68R581	chr11	105564418	Tanc2	NM_181071	intron 3	disrupt CDS	same	IL	2
68R63CSF	chr11	105581344	Tanc2	NM_181071	intron 4	disrupt CDS	same	IL	2
76R164	chr11	106296760	Ern1	NM_023913	intron 3	disrupt CDS	same	454	2
76R281p19	chr11	106877143	1810010H24Rik	NM_001163473	5 prime	12.39kb	same	SG	2
AR151	chr11	106959280	Bptf	NM_176850	intron 3	disrupt CDS	same	IL	4
76R298p19	chr11	107417824	Helz	NM_198298	intron 2	not disrupt CDS	inv	SG	2
AR155	chr11	107591694	Cacng4	NM_019431	3 prime	4.40kb	inv	IL	1
76R347p19	chr11	108084908	Prkca	NM_011101	intron 2	disrupt CDS	same	IL	3
68R581	chr11	108189699	Prkca	NM_011101	intron 2	disrupt CDS	inv	IL	1
76R281p19	chr11	113620217	Cdc42ep4	NM_001163346	5 prime	7.09kb	same	454	2
AR151	chr11	114801123	Cd300lb	NM_199221	5 prime	5.42kb	inv	IL	3
76R582	chr11	116772757	Mgat5b	NM_172948	5 prime	7.42kb	same	454	2
68R63CSF	chr11	118683710	Rbfox3	NM_001039167	intron 1	not disrupt CDS	inv	IL	1
68R544	chr11	118815092	DQ721971	DQ721971	5 prime	15.05kb	inv	SG	1
76R164	chr11	119465526	Rptor	NM_028898	intron 1	disrupt CDS	same	454	12
76R327p19	chr11	119765328	Rptor	NM_028898	3 prime	4.42kb	inv	454	1
CR1	chr11	119929069	Cep131	NM_009734	intron 18	disrupt CDS	same	IL	1
68R581	chr11	121469587	Tbcd	NM_029878	intron 34	disrupt CDS	same	IL	1
76R520	chr12	3109897	No gene(<100kb)	N/A	N/A	N/A	N/A	SG	3
AR151	chr12	4937932	Atad2b	NM_001099628	intron 1	disrupt CDS	same	IL	5
AR155	chr12	7189993	No gene(<100kb)	N/A	N/A	N/A	N/A	IL	3
AR111p19	chr12	8688503	Pum2	NM_001160221	intron 1	not disrupt CDS	same	IL	1
76R582	chr12	8723071	Pum2	NM_001160221	intron 7	disrupt CDS	same	454	18
AR151	chr12	11508043	Rad51ap2	NM_001111118	3 prime	38.31kb	inv	IL	1
76R520	chr12	13856211	No gene(<100kb)	N/A	N/A	N/A	N/A	SG	3
68R544	chr12	15559976	No gene(<100kb)	N/A	N/A	N/A	N/A	IL	2
CR1	chr12	16034845	No gene(<100kb)	N/A	N/A	N/A	N/A	IL	1
68R544	chr12	25382539	Rrm2	NM_009104	5 prime	10.58kb	same	454	1
76R347p19	chr12	27785970	Gm20187	NR_045052	intron 1	not disrupt CDS	inv	IL	12
68R544	chr12	28122973	Sox11	NM_009234	5 prime	95.39kb	inv	IL	1
76R164	chr12	28916487	No gene(<100kb)	N/A	N/A	N/A	N/A	454	1
76R339p19	chr12	32417610	Cog5	NM_001163126	intron 6	disrupt CDS	inv	IL	1
AR151	chr12	32686872	Prkar2b	NM_011158	intron 2	disrupt CDS	same	IL	1
AR151	chr12	32906750	Pik3cg	NM_001146200	5 prime	13.24kb	same	IL	2
AR151	chr12	32942306	Pik3cg	NM_001146200	5 prime	48.79kb	same	IL	1
AR151	chr12	33528562	Nampt	NM_021524	intron 8	disrupt CDS	inv	IL	2
76R339p19	chr12	33642694	Sypl	NM_013635	intron 2	disrupt CDS	inv	454	1
68R581	chr12	35054616	Hdac9	NM_001271386	intron 14	disrupt CDS	same	IL	1
CR1	chr12	35337421	Hdac9	NM_001271386	intron 3	disrupt CDS	same	IL	1
CR1	chr12	38436403	No gene(<100kb)	N/A	N/A	N/A	N/A	IL	3
68R581	chr12	39516941	Etv1	NM_007960	intron 4	disrupt CDS	inv	IL	1
76R339p19	chr12	39855861	No gene(<100kb)	N/A	N/A	N/A	N/A	IL	1
68R581	chr12	39977732	No gene(<100kb)	N/A	N/A	N/A	N/A	IL	1
AR151	chr12	40537488	No gene(<100kb)	N/A	N/A	N/A	N/A	IL	1
68R581	chr12	41456539	Dock4	NM_172803	intron 18	disrupt CDS	same	IL	1
76R582	chr12	41809875	Immp2l	NM_053122	intron 3	disrupt CDS	inv	454	2
76R333p19	chr12	46612532	No gene(<100kb)	N/A	N/A	N/A	N/A	454	1
68R581	chr12	46786319	No gene(<100kb)	N/A	N/A	N/A	N/A	IL	1
68R544	chr12	49251456	No gene(<100kb)	N/A	N/A	N/A	N/A	454	1
AR33	chr12	53225910	Nubpl	NM_029760	intron 3	disrupt CDS	inv	454	1
76R339p19	chr12	53388949	Nubpl	NM_029760	intron 8	disrupt CDS	same	IL	1
76R616	chr12	55884575	Snx6	NM_026998	intron 3	disrupt CDS	same	SG	1
68R581	chr12	56161885	2700097O09Rik	NR_030764	intron 3	not disrupt CDS	same	IL	1
CR1	chr12	59316246	Sstr1	NM_009216	exon 2	not disrupt CDS	inv	IL	4
68R581	chr12	59477271	No gene(<100kb)	N/A	N/A	N/A	N/A	IL	3
68R544	chr12	60895031	No gene(<100kb)	N/A	N/A	N/A	N/A	IL	1
76R616	chr12	61593939	No gene(<100kb)	N/A	N/A	N/A	N/A	SG	2
AR155	chr12	62596381	Gm20063	NR_045049	3 prime	4.27kb	inv	IL	1
AR151	chr12	66040225	Klhl28	NM_025707	3 prime	3.20kb	same	IL	2
68R581	chr12	68200900	Mdga2	NM_207010	intron 1	disrupt CDS	same	IL	5
68R63CSF	chr12	68604891	No gene(<100kb)	N/A	N/A	N/A	N/A	IL	1
AR151	chr12	68839414	Gm17821	NR_033146	5 prime	69.16kb	inv	IL	1
76R520	chr12	71473753	Trim9	NM_001110202	5 prime	25.15kb	inv	SG	1
76R333p19	chr12	71968675	Frmd6	NM_028127	intron 2	disrupt CDS	same	SG	1
AR151	chr12	73386116	Rtn1	NM_153457	intron 3	disrupt CDS	inv	IL	5
AR151	chr12	75814570	No gene(<100kb)	N/A	N/A	N/A	N/A	IL	1
AR151	chr12	76004027	Kcnh5	NM_172805	intron 10	disrupt CDS	same	IL	2
68R63CSF	chr12	76722442	Wdr89	NM_028203	3 prime	9.14kb	inv	IL	1
76R164	chr12	79691033	Gphn	NM_172952	intron 11	disrupt CDS	inv	454	5
76R292p19	chr12	80624526	Rad51b	NM_009014	intron 7	disrupt CDS	same	454	3
68R581	chr12	80752538	Rad51b	NM_009014	intron 7	disrupt CDS	same	IL	1
76R298p19	chr12	81186094	Zfp36l1	NM_007564	3 prime	22.65kb	same	SG	1
68R544	chr12	81343350	Actn1	NM_134156	intron 1	disrupt CDS	inv	IL	1
AR111p19	chr12	81447983	Dcaf5	NM_177267	intron 8	disrupt CDS	same	IL	2
AR151	chr12	81653910	Galnt16	NM_001081421	intron 1	disrupt CDS	inv	IL	5
68R63CSF	chr12	82379960	Slc8a3	NM_001167920	intron 2	disrupt CDS	inv	IL	1
68R544	chr12	83621459	Sipa1l1	NM_001167983	3 prime	68.69kb	inv	IL	1
76R347p19	chr12	84884748	Dcaf4	NM_030246	3 prime	1.81kb	inv	IL	2
AR151	chr12	85014525	Rbm25	NM_027349	intron 14	disrupt CDS	same	IL	1
76R339p19	chr12	85255707	Numb	NR_073564	intron 1	not disrupt CDS	same	454	1
76R164	chr12	85556100	Elmsan1	NM_001163501	intron 1	not disrupt CDS	same	454	4
AR33	chr12	86301124	Arel1	NM_178065	intron 1	not disrupt CDS	same	SG	1
76R339p19	chr12	86784599	Fos	NM_010234	5 prime	30.25kb	same	IL	1
76R421	chr12	86951357	Jdp2	NM_001205052	intron 2	disrupt CDS	same	IL	20
76R347p19	chr12	87244293	Ttll5	NM_001081423	intron 17	disrupt CDS	same	IL	9
76R347p19	chr12	87376924	Ttll5	NM_001081423	intron 33	not disrupt CDS	inv	IL	2
76R616	chr12	90388324	Nrxn3	NM_001198587	intron 4	disrupt CDS	same	SG and 454	17
76R347p19	chr12	90392324	Nrxn3	NM_001198587	intron 4	disrupt CDS	same	IL	2
68R581	chr12	91865778	Dio2	NM_010050	3 prime	97.21kb	same	IL	1
76R520	chr12	92259179	Cep128	NM_181815	intron 23	disrupt CDS	same	454	1
AR151	chr12	92524893	Cep128 | Bc1	NM_181815 | NR_038088	intron 14 | intron 1	disrupt CDS | not disrupt CDS	same | same	IL	1
AR151	chr12	92797604	Gtf2a1	NM_175335	exon 9	not disrupt CDS	inv	IL	1
76R333p19	chr12	93726162	No gene(<100kb)	N/A	N/A	N/A	N/A	454	2
68R447	chr12	96921736	Flrt2	NM_201518	5 prime	8.70kb	inv	454	1
AR151	chr12	97549625	No gene(<100kb)	N/A	N/A	N/A	N/A	IL	1
76R164	chr12	97980479	AK145433	AK145433	3 prime	90.63kb	inv	454	3
AR151	chr12	100516323	Foxn3	NM_183186	intron 4	disrupt CDS	same	IL	1
68R544	chr12	101584170	Ttc7b	NM_001033213	intron 17	disrupt CDS	same	IL	1
AR151	chr12	101830011	Rps6ka5	NM_153587	intron 7	disrupt CDS	same	IL	2
76R339p19	chr12	101844244	Rps6ka5	NM_153587	intron 5	disrupt CDS	same	IL	1
68R544	chr12	101925663	Rps6ka5	NM_153587	intron 1	disrupt CDS	same	IL	2
76R616	chr12	101960808	Rps6ka5	NM_153587	intron 1	disrupt CDS	same	454	1
68R63CSF	chr12	102847841	Catsperb	NM_173023	intron 23	disrupt CDS	inv	IL	1
AR151	chr12	108459817	No gene(<100kb)	N/A	N/A	N/A	N/A	IL	1
76R339p19	chr12	108681316	No gene(<100kb)	N/A	N/A	N/A	N/A	IL	2
68R581	chr12	110727356	Dlk1	NR_033813	3 prime	25.81kb	same	IL	1
AR151	chr12	112865677	Mark3	NM_021516	intron 8	disrupt CDS	inv	IL	1
AR151	chr12	114259242	Pacs2	NM_001081170	intron 1	disrupt CDS	inv	IL	2
76R339p19	chr12	116455809	uc011yvj.1	uc011yvj.1	intron 100	not disrupt CDS	inv	IL	1
76R339p19	chr12	118350331	Ptprn2	NM_011215	intron 12	disrupt CDS	inv	IL	1
AR151	chr12	118914565	Rapgef5	NM_175930	intron 11	disrupt CDS	inv	IL	2
AR151	chr12	118977492	Rapgef5	NM_175930	intron 22	disrupt CDS	inv	IL	1
76R281p19	chr12	119617336	Sp4	NM_009239	5 prime	77.42kb	same	SG	2
76R164	chr12	120559546	Itgb8	NM_177290	5 prime	82.80kb	inv	454	1
76R333p19	chr13	4076887	Akr1c14	NM_134072	intron 3	disrupt CDS	inv	SG	1
76R333p19	chr13	5738221	No gene(<100kb)	N/A	N/A	N/A	N/A	SG	1
CR1	chr13	6602322	Pfkp	NM_019703	intron 12	disrupt CDS	same	IL	11
DR34	chr13	6639811	Pfkp	NM_019703	intron 1	disrupt CDS	same	SG	1
76R339p19	chr13	7347036	No gene(<100kb)	N/A	N/A	N/A	N/A	SG	1
AR151	chr13	9546546	Dip2c	NM_001081426	intron 5	disrupt CDS	inv	IL	2
76R298p19	chr13	9757955	Zmynd11	NM_144516	intron 1	not disrupt CDS	same	454	1
AR151	chr13	10246708	Chrm3	NM_033269	intron 1	not disrupt CDS	same	IL	1
68R581	chr13	10249229	Chrm3	NM_033269	intron 1	not disrupt CDS	same	IL	2
76R339p19	chr13	11467399	No gene(<100kb)	N/A	N/A	N/A	N/A	IL	2
76R339p19	chr13	11800109	Ryr2	NM_023868	exon 51	disrupt CDS	same	454	2
76R333p19	chr13	11932359	Ryr2	NM_023868	intron 12	disrupt CDS	same	454	2
AR151	chr13	12677278	Ero1lb	NM_026184	intron 6	disrupt CDS	same	IL	1
HCGFAPA151p19	chr13	14806106	AW209491	NM_001104646	3 prime	75.64kb	same	IL	1
76R339p19	chr13	14923548	No gene(<100kb)	N/A	N/A	N/A	N/A	IL	1
68R63CSF	chr13	15005745	AK085253	AK085253	3 prime	56.36kb	inv	IL	1
76R582	chr13	16440992	No gene(<100kb)	N/A	N/A	N/A	N/A	SG	1
68R581	chr13	17871717	Cdk13	NM_001081058	intron 1	disrupt CDS	same	IL	1
76R333p19	chr13	18860324	Vps41	NM_172120	intron 4	disrupt CDS	same	454	1
76R333p19	chr13	19848931	Gpr141	NM_181754	intron 3	not disrupt CDS	same	454	1
68R581	chr13	20364689	Elmo1	NM_080288	intron 7	disrupt CDS	same	IL	1
76R582	chr13	20442132	Elmo1	NM_080288	intron 14	disrupt CDS	inv	454	1
76R339p19	chr13	21246763	Olfr1368	NM_146534	5 prime	11.84kb	inv	454	1
AR151	chr13	21479487	Zkscan3	NM_023685	exon 6	not disrupt CDS	same	IL	3
68R63CSF	chr13	23395459	4933404K08Rik	NR_046038	3 prime	21.32kb	same	IL	1
68R63CSF	chr13	23457493	Zfp322a	NM_172586	intron 2	not disrupt CDS	same	IL	1
76R292p19	chr13	23576329	Btn2a2	NM_175938	intron 3	disrupt CDS	inv	SG	1
AR111p19	chr13	23795678	Hfe	NM_010424	3 prime	0.03kb	same	IL	22
AR151	chr13	27589196	Prl8a8	NM_023741	3 prime	9.74kb	same	IL	3
76R582	chr13	29678043	Cdkal1	NM_144536	intron 9	disrupt CDS	same	454	2
76R582	chr13	30191537	Mboat1	NM_153546	5 prime	36.82kb	inv	454	1
76R298p19	chr13	30782118	Dusp22	NM_134068	intron 3	disrupt CDS	same	454	1
68R544	chr13	30965408	Exoc2	NM_025588	intron 17	disrupt CDS	inv	IL	14
76R347p19	chr13	32857268	Mylk4	NM_001166030	intron 1	disrupt CDS	same	IL	2
68R544	chr13	36676078	Fars2	NM_001039189	3 prime	46.61kb	same	454	2
76R339p19	chr13	37441384	Ly86	NM_010745	intron 1	disrupt CDS	same	IL	1
AR33	chr13	37922183	Rreb1	NM_026830	intron 1	not disrupt CDS	same	SG	1
AR151	chr13	37960009	Rreb1	NM_026830	intron 1	not disrupt CDS	same	IL	1
CR1	chr13	39236727	No gene(<100kb)	N/A	N/A	N/A	N/A	IL	1
AR155	chr13	40951184	Gcnt2	NM_023887	5 prime	3.95kb	same	IL	13
68R63CSF	chr13	42048312	Gm10790	NR_033545	3 prime	39.85kb	same	IL	1
68R581	chr13	42419323	Edn1	NM_010104	3 prime	15.97kb	same	IL	1
AR155	chr13	43547914	Ranbp9	NM_019930	intron 2	disrupt CDS	inv	IL	1
68R581	chr13	43562375	Ranbp9	NM_019930	intron 1	disrupt CDS	inv	IL	2
76R339p19	chr13	43894533	Cd83	NM_009856	intron 3	disrupt CDS	same	IL	1
AR151	chr13	44546472	1700029N11Rik	NR_045489	intron 1	not disrupt CDS	same	IL	4
AR151	chr13	44827476	Jarid2	NM_001205044	intron 2	disrupt CDS	inv	IL	1
68R581	chr13	45915217	Atxn1	NM_009124	intron 3	not disrupt CDS	same	IL	1
AR151	chr13	46739279	Cap2	NM_026056	intron 11	disrupt CDS	same	IL	1
76R333p19	chr13	47833962	No gene(<100kb)	N/A	N/A	N/A	N/A	454	1
AR155	chr13	48956244	Phf2	NM_011078	intron 1	disrupt CDS	inv	IL	1
AR33	chr13	51227427	Spin1	NM_146043	intron 3	disrupt CDS	same	454	1
AR151	chr13	52371913	No gene(<100kb)	N/A	N/A	N/A	N/A	IL	1
AR151	chr13	54703587	Cltb	NM_028870	intron 2	disrupt CDS	inv	IL	4
68R63CSF	chr13	55551159	Grk6	NM_011938	intron 2	disrupt CDS	inv	IL	1
68R581	chr13	55798143	B230219D22Rik	NM_181278	intron 1	not disrupt CDS	inv	IL	2
76R281p19	chr13	55989336	Pitx1	NM_011097	5 prime	56.55kb	inv	SG	1
AR155	chr13	57726682	Spock1	NM_001166465	intron 3	disrupt CDS	same	IL	3
68R581	chr13	58580218	Rmi1	NR_031761	3 prime	67.71kb	same	IL	1
68R544	chr13	59089394	Ntrk2	NM_001025074	intron 13	disrupt CDS	inv	IL	1
76R333p19	chr13	60145729	A530065N20Rik	NR_046142	intron 1	not disrupt CDS	same	454	2
68R581	chr13	63344837	2010111I01Rik	NM_028079	intron 12	disrupt CDS	same	IL	1
68R63CSF	chr13	64244692	Zfp367	NM_175494	intron 3	disrupt CDS	inv	IL	2
76R339p19	chr13	67740133	A530054K11Rik	NM_183146	5 prime	1.44kb	inv	IL	1
76R582	chr13	68772582	Adcy2	NM_153534	intron 22	disrupt CDS	same	454	1
76R339p19	chr13	69113346	Adcy2	NM_153534	intron 2	disrupt CDS	same	454	1
76R339p19	chr13	69209080	Adcy2	NM_153534	5 prime	70.66kb	inv	IL	1
68R581	chr13	70178810	1700084F23Rik	NR_045965	5 prime	11.58kb	same	IL	2
76R582	chr13	70980826	AK049017	AK049017	intron 1	not disrupt CDS	inv	454	5
68R581	chr13	73377931	Irx4	NM_018885	5 prime	20.01kb	inv	IL	1
76R333p19	chr13	74424437	Ahrr	NM_009644	intron 1	not disrupt CDS	same	SG	1
76R582	chr13	74645245	Zfp825	NM_146231	5 prime	13.85kb	same	454	1
76R327p19	chr13	75626523	No gene(<100kb)	N/A	N/A	N/A	N/A	454	1
76R339p19	chr13	77120204	Mctp1	NM_030174	intron 17	disrupt CDS	same	IL	1
68R63CSF	chr13	78634890	No gene(<100kb)	N/A	N/A	N/A	N/A	IL	1
AR111p19	chr13	79142345	No gene(<100kb)	N/A	N/A	N/A	N/A	IL	17
76R339p19	chr13	80241763	No gene(<100kb)	N/A	N/A	N/A	N/A	454	1
76R164	chr13	82852149	No gene(<100kb)	N/A	N/A	N/A	N/A	454	1
76R339p19	chr13	83450209	No gene(<100kb)	N/A	N/A	N/A	N/A	IL	1
76R347p19	chr13	83645840	Mef2c	NM_001170537	intron 1	not disrupt CDS	same	IL	11
68R63CSF	chr13	83782106	Mef2c	NM_001170537	intron 7	disrupt CDS	same	IL	1
AR111p19	chr13	88274238	No gene(<100kb)	N/A	N/A	N/A	N/A	IL	3
68R63CSF	chr13	89046882	Edil3	NM_010103	intron 1	disrupt CDS	inv	IL	1
76R582	chr13	89965614	AK087351	AK087351	intron 1	not disrupt CDS	inv	454	1
68R581	chr13	90670998	No gene(<100kb)	N/A	N/A	N/A	N/A	IL	2
76R292p19	chr13	91304425	Atg10	NM_025770	intron 2	disrupt CDS	inv	454	2
76R292p19	chr13	91616825	Ssbp2	NM_024186	intron 1	disrupt CDS	same	SG	1
68R544	chr13	92114870	Rasgrf2	NM_009027	intron 12	disrupt CDS	inv	IL	1
76R339p19	chr13	93216522	Fam151b	NM_001163627	3 prime	3.05kb	inv	IL	1
68R63CSF	chr13	95423986	Ap3b1	NM_009680	3 prime	87.72kb	same	IL	1
AR33	chr13	96033371	Pde8b	NM_172263	5 prime	13.11kb	same	454	1
76R339p19	chr13	99080288	Btf3	NM_145455	intron 5	disrupt CDS	inv	IL	2
76R164	chr13	102060285	4933416M06Rik	NR_045846	intron 5	not disrupt CDS	inv	454	8
76R164	chr13	102144603	4922502H24Rik	NR_046187	3 prime	17.22kb	same	454	5
CR1	chr13	102747737	No gene(<100kb)	N/A	N/A	N/A	N/A	IL	1
76R164	chr13	103261113	No gene(<100kb)	N/A	N/A	N/A	N/A	454	2
68R544	chr13	103552623	Mast4	NM_175171	intron 19	disrupt CDS	inv	IL	1
76R582	chr13	104961862	Trappc13	NM_001093759	intron 1	disrupt CDS	inv	454	3
DR34	chr13	105653639	Fam159b	NM_029984	exon 1	disrupt CDS	same	454	2
76R339p19	chr13	105814321	Rgs7bp	NM_029879	intron 2	disrupt CDS	same	SG	1
68R544	chr13	107037302	No gene(<100kb)	N/A	N/A	N/A	N/A	IL	1
68R581	chr13	107050520	No gene(<100kb)	N/A	N/A	N/A	N/A	IL	1
68R581	chr13	107572982	Ipo11	NM_029665	3 prime	11.54kb	same	IL	1
AR151	chr13	107722143	Ipo11	NM_029665	intron 1	not disrupt CDS	same	IL	2
76R339p19	chr13	108005635	No gene(<100kb)	N/A	N/A	N/A	N/A	IL	1
68R544	chr13	108913730	Ndufaf2	NM_001127346	intron 1	disrupt CDS	same	IL	1
76R327p19	chr13	110383046	Pde4d	NM_011056	intron 3	disrupt CDS	inv	SG	1
76R582	chr13	110857892	Rab3c	NM_023852	intron 4	disrupt CDS	inv	SG	1
76R333p19	chr13	111228602	Plk2	NM_152804	3 prime	37.55kb	same	SG	1
76R582	chr13	111352836	AK140017	AK140017	5 prime	65.37kb	same	454	1
76R421	chr13	111600735	No gene(<100kb)	N/A	N/A	N/A	N/A	IL	1
68R63CSF	chr13	111616838	No gene(<100kb)	N/A	N/A	N/A	N/A	IL	2
68R581	chr13	113851405	Gpx8	NM_027127	5 prime	14.81kb	inv	IL	1
68R544	chr13	114269341	4921509O07Rik	NR_045501	intron 3	not disrupt CDS	inv	IL	1
76R281p19	chr13	114337643	4921509O07Rik	NR_045501	5 prime	44.59kb	same	SG	2
76R333p19	chr13	114378182	Snx18	NM_130796	3 prime	4.21kb	same	454	2
68R63CSF	chr13	114627026	Arl15	NM_172595	intron 1	disrupt CDS	same	IL	1
76R292p19	chr13	115154680	Ndufs4	NM_010887	intron 1	disrupt CDS	same	SG	1
76R164	chr13	115229549	Fst	NM_008046	3 prime	12.92kb	same	454	1
76R582	chr13	116317851	No gene(<100kb)	N/A	N/A	N/A	N/A	454	1
68R544	chr13	116627636	No gene(<100kb)	N/A	N/A	N/A	N/A	IL	1
68R544	chr13	117052951	Isl1	NM_021459	3 prime	35.53kb	same	IL	1
DR34	chr13	117833262	Parp8	NM_001081009	5 prime	18.94kb	inv	SG	1
76R333p19	chr13	118551689	Hcn1	NM_010408	intron 2	disrupt CDS	same	454	1
68R63CSF	chr13	118569176	Hcn1	NM_010408	intron 2	disrupt CDS	same	IL	1
76R347p19	chr13	120283444	Gm7120	NM_001039244	intron 2	disrupt CDS	same	IL	2
76R347p19	chr14	8768781	Flnb	NM_134080	intron 41	disrupt CDS	inv	IL	3
76R164	chr14	9288809	4930452B06Rik	NM_028934	intron 14	disrupt CDS	inv	454	1
76R164	chr14	9288884	4930452B06Rik	NM_028934	intron 14	disrupt CDS	inv	454	1
AR111p19	chr14	10079593	No gene(<100kb)	N/A	N/A	N/A	N/A	IL	1
CR1	chr14	11596772	Fhit	NM_010210	intron 2	not disrupt CDS	same	IL	3
AR111p19	chr14	12475548	Ptprg	NM_008981	intron 1	disrupt CDS	inv	IL	1
68R581	chr14	13476963	Cadps	NM_012061	intron 3	disrupt CDS	same	IL	3
76R292p19	chr14	14429451	Synpr	NM_028052	intron 4	disrupt CDS	same	SG	2
AR151	chr14	14664336	No gene(<100kb)	N/A	N/A	N/A	N/A	IL	1
AR151	chr14	14841009	Atxn7	NM_139227	5 prime	4.00kb	inv	IL	4
68R544	chr14	21766221	Vcl	NM_009502	intron 1	disrupt CDS	same	IL	1
76R582	chr14	22266947	Adk	NM_134079	intron 10	disrupt CDS	inv	454	16
AR151	chr14	22658374	Vdac2	NM_011695	intron 7	disrupt CDS	same	IL	1
76R415	chr14	23600380	1700112E06Rik	NM_028275	intron 5	disrupt CDS	inv	SG	1
76R164	chr14	25650461	No gene(<100kb)	N/A	N/A	N/A	N/A	454	6
76R520	chr14	26112042	AK086741	AK086741	intron 2	not disrupt CDS	inv	SG	1
76R247BL	chr14	26289124	Zmiz1	NM_183208	intron 1	not disrupt CDS	same	IL	10
76R298p19	chr14	26320748	Zmiz1	NM_183208	intron 1	not disrupt CDS	same	454	1
68R544	chr14	27475740	Arf4	NM_007479	exon 6	not disrupt CDS	inv	IL	1
76R333p19	chr14	28439616	Erc2	NM_177814	intron 1	not disrupt CDS	same	SG	2
68R581	chr14	31638154	Tmem110	NM_028839	5 prime	0.63kb	same	IL	1
CR1	chr14	31762254	Nek4	NM_011849	5 prime	2.42kb	inv	IL	14
76R333p19	chr14	36563097	4930596D02Rik	NM_001033766	3 prime	59.58kb	same	SG	1
CR1	chr14	41822943	Fam213a	NM_027464	intron 1	not disrupt CDS	inv	IL	4
AR151	chr14	44684109	Ear2	NM_007895	3 prime	2.91kb	same	IL	1
68R544	chr14	44897284	No gene(<100kb)	N/A	N/A	N/A	N/A	IL	1
AR151	chr14	50902318	Olfr732	NM_146665	5 prime	0.37kb	same	IL	1
AR111p19	chr14	52618558	Arhgef40	NM_001145921	intron 16	disrupt CDS	same	IL	8
68R544	chr14	52653845	Olfr221	NM_001001808	3 prime	1.00kb	same	IL	3
76R292p19	chr14	55054944	Mmp14	NM_008608	intron 2	disrupt CDS	same	454	3
76R298p19	chr14	56512622	Khnyn	NM_027143	intron 5	disrupt CDS	same	SG	1
68R544	chr14	57231918	Parp4	NM_001145978	intron 17	disrupt CDS	inv	IL	2
AR151	chr14	58329237	Lats2	NM_015771	intron 2	disrupt CDS	same	IL	2
68R544	chr14	58466451	Zdhhc20	NM_029492	intron 7	disrupt CDS	same	IL	1
AR33	chr14	60593043	Atp8a2	NM_015803	intron 23	disrupt CDS	same	454	1
76R339p19	chr14	60850885	Nupl1	NM_170591	intron 11	disrupt CDS	inv	454	2
76R339p19	chr14	62248358	Dleu2	NR_028264	intron 4	not disrupt CDS	same	IL	1
76R298p19	chr14	62943484	Rnaseh2b	NM_026001	5 prime	7.46kb	same	SG	1
76R281p19	chr14	64834447	Msra	NM_026322	intron 9	disrupt CDS	same	454	6
68R447	chr14	67479642	Dpysl2	NM_009955	intron 3	disrupt CDS	inv	SG	1
AR151	chr14	69740849	1700092C10Rik	NR_045931	3 prime	42.01kb	inv	IL	2
76R582	chr14	70351236	Pebp4	NM_028560	intron 3	disrupt CDS	inv	454	2
76R582	chr14	71455022	Gfra2	NM_008115	3 prime	75.38kb	inv	454	2
76R339p19	chr14	71762969	Gm4251	NR_046075	3 prime	92.10kb	inv	IL	1
68R63CSF	chr14	71963856	No gene(<100kb)	N/A	N/A	N/A	N/A	IL	1
76R164	chr14	72207475	4930434J06Rik	NR_046274	5 prime	49.04kb	same	454	9
76R333p19	chr14	73092180	Fndc3a	NM_207636	intron 1	not disrupt CDS	same	454	3
76R616	chr14	73541426	Rcbtb2	NM_134083	5 prime	0.89kb	inv	SG	2
76R339p19	chr14	74941665	Htr2a	NM_172812	5 prime	98.98kb	inv	IL	1
AR111p19	chr14	75066063	Htr2a	NM_172812	intron 2	disrupt CDS	inv	IL	20
76R582	chr14	75473553	Lrrc63	NM_027581	3 prime	10.56kb	inv	454	1
68R581	chr14	75675423	Cpb2	NM_019775	intron 9	disrupt CDS	same	IL	2
76R281p19	chr14	77281352	No gene(<100kb)	N/A	N/A	N/A	N/A	SG	1
DR34	chr14	77719998	Enox1	NM_172813	intron 3	not disrupt CDS	inv	SG	1
68R117p19	chr14	77849479	Enox1	NM_172813	intron 5	not disrupt CDS	same	454	1
68R544	chr14	78353664	Epsti1	NM_178825	intron 6	disrupt CDS	inv	IL	2
76R582	chr14	79749579	Naa16	NM_025832	intron 13	disrupt CDS	same	454	2
AR111p19	chr14	79861348	Wbp4	NM_018765	exon 10	not disrupt CDS	inv	IL	1
68R544	chr14	87058273	Diap3	NM_019670	intron 27	disrupt CDS	inv	IL	1
76R520	chr14	88589611	No gene(<100kb)	N/A	N/A	N/A	N/A	454	2
68R581	chr14	89158860	No gene(<100kb)	N/A	N/A	N/A	N/A	IL	1
76R347p19	chr14	98593937	Dach1	NM_007826	5 prime	25.18kb	inv	IL	6
AR151	chr14	100356321	Klf12	NM_010636	intron 4	disrupt CDS	inv	IL	1
76R333p19	chr14	102261042	Lmo7	NM_201529	intron 4	disrupt CDS	same	454	1
68R544	chr14	104405040	4930432J09Rik	NR_045953	intron 1	not disrupt CDS	inv	IL	1
AR151	chr14	105662825	Ndfip2	NM_029561	intron 1	disrupt CDS	same	IL	2
68R544	chr14	109032832	No gene(<100kb)	N/A	N/A	N/A	N/A	IL	1
76R339p19	chr14	109203954	No gene(<100kb)	N/A	N/A	N/A	N/A	454	1
68R581	chr14	110513972	No gene(<100kb)	N/A	N/A	N/A	N/A	IL	1
76R616	chr14	111318841	No gene(<100kb)	N/A	N/A	N/A	N/A	SG	5
CR1	chr14	116429650	Gpc5	NM_175500	intron 7	disrupt CDS	inv	IL	3
AR151	chr14	116455469	Gpc5	NM_175500	intron 7	disrupt CDS	inv	IL	3
68R544	chr14	117211829	No gene(<100kb)	N/A	N/A	N/A	N/A	IL	1
76R347p19	chr14	117635907	Gpc6	NM_011821	intron 2	disrupt CDS	inv	IL	7
76R281p19	chr14	117957743	Gpc6	NM_011821	intron 3	disrupt CDS	inv	SG and 454	21
76R281p19	chr14	118509531	Tgds	NM_029578	3 prime	1.60kb	inv	SG	2
AR151	chr14	120700172	Mbnl2	NM_175341	intron 1	not disrupt CDS	inv	IL	1
68R581	chr14	121748029	Stk24	NM_145465	intron 1	disrupt CDS	inv	IL	1
AR151	chr14	122519768	Tm9sf2	NM_080556	intron 1	disrupt CDS	inv	IL	1
76R582	chr14	122687742	Clybl	NM_029556	intron 1	disrupt CDS	same	SG	1
76R339p19	chr14	122775757	Clybl | Gm5089	NM_029556 | NR_033326	intron 4 | intron 2	disrupt CDS | not disrupt CDS	same | inv	IL	1
76R582	chr15	5172340	Ttc33	NM_026213	3 prime	4.01kb	same	454	2
76R292p19	chr15	5864191	No gene(<100kb)	N/A	N/A	N/A	N/A	SG	1
76R582	chr15	7373266	Egflam	NM_178748	5 prime	24.88kb	same	454	1
AR151	chr15	7959269	Wdr70	NM_001081402	intron 9	disrupt CDS	inv	IL	1
AR155	chr15	10196831	Prlr	NM_011169	intron 1	not disrupt CDS	same	IL	13
76R247BL	chr15	12625647	Pdzd2	AK159017	intron 2	not disrupt CDS	same	IL	1
76R164	chr15	13259257	No gene(<100kb)	N/A	N/A	N/A	N/A	454	1
76R339p19	chr15	16664672	Cdh9	NM_009869	5 prime	43.18kb	inv	SG	2
76R582	chr15	17224493	No gene(<100kb)	N/A	N/A	N/A	N/A	454	2
76R421	chr15	20215203	No gene(<100kb)	N/A	N/A	N/A	N/A	IL	1
76R339p19	chr15	20820234	AK084059	AK084059	intron 2	not disrupt CDS	inv	IL	1
HCGFAPA151p19	chr15	22794191	Cdh18	AK045672	intron 1	not disrupt CDS	inv	IL	34
AR33	chr15	23355484	Cdh18	NM_001081299	intron 8	disrupt CDS	same	SG	1
76R164	chr15	23516394	No gene(<100kb)	N/A	N/A	N/A	N/A	454	2
76R582	chr15	27934461	Trio	NM_001081302	intron 1	disrupt CDS	inv	454	1
AR151	chr15	29437538	No gene(<100kb)	N/A	N/A	N/A	N/A	IL	1
AR151	chr15	30892241	Ctnnd2	NM_008729	intron 17	disrupt CDS	inv	IL	1
76R292p19	chr15	31816857	No gene(<100kb)	N/A	N/A	N/A	N/A	454	2
AR151	chr15	33433901	Cpq	NM_018755	intron 8	disrupt CDS	inv	IL	1
AR155	chr15	33967859	Mtdh	NM_026002	5 prime	44.61kb	inv	IL	2
AR33	chr15	34016908	Mtdh	NM_026002	intron 1	disrupt CDS	same	454	2
76R339p19	chr15	37922462	Ubr5	NM_001081359	intron 40	disrupt CDS	same	454	1
76R182BL	chr15	38502956	2310043O21Rik	NR_045757	intron 2	not disrupt CDS	same	IL	2
76R582	chr15	38971742	Dcaf13	NM_198606	intron 8	disrupt CDS	same	454	2
AR151	chr15	39701642	Lrp12	NM_172814	3 prime	0.51kb	inv	IL	1
76R582	chr15	43001906	Rspo2	NM_172815	exon 1	not disrupt CDS	inv	454	1
76R582	chr15	43004833	Rspo2	NM_172815	5 prime	2.47kb	inv	454	1
76R582	chr15	43005282	Rspo2	NM_172815	5 prime	2.92kb	inv	454	1
76R164	chr15	44545650	Sybu	NM_178765	intron 4	disrupt CDS	same	454	24
76R347p19	chr15	47485505	Csmd3	NM_001081391	intron 53	disrupt CDS	inv	IL	4
AR151	chr15	48044708	Csmd3	NM_001081391	intron 10	disrupt CDS	inv	IL	1
DR34	chr15	48078143	Csmd3	NM_001081391	intron 10	disrupt CDS	inv	SG	1
76R339p19	chr15	48542090	Csmd3	NM_001081391	intron 1	disrupt CDS	inv	IL	1
AR151	chr15	48568785	Csmd3	NM_001081391	intron 1	disrupt CDS	same	IL	4
76R164	chr15	49871535	No gene(<100kb)	N/A	N/A	N/A	N/A	454	1
AR33	chr15	50048336	No gene(<100kb)	N/A	N/A	N/A	N/A	454	2
AR151	chr15	50464020	Trps1	NM_032000	3 prime	22.28kb	inv	IL	1
76R333p19	chr15	51012547	Gm19303	NR_045092	3 prime	50.64kb	same	454	1
AR151	chr15	51816868	Rad21	NM_009009	intron 1	not disrupt CDS	same	IL	3
AR151	chr15	53758516	Samd12	NM_177225	5 prime	24.53kb	same	IL	1
76R281p19	chr15	54446764	Mal2	NM_178920	3 prime	12.36kb	same	454	1
AR151	chr15	54988270	Deptor	NM_145470	intron 3	disrupt CDS	inv	IL	2
AR151	chr15	56104046	No gene(<100kb)	N/A	N/A	N/A	N/A	IL	1
76R164	chr15	59259250	Nsmce2	NM_026746	intron 3	disrupt CDS	inv	454	1
AR151	chr15	62009612	Pvt1	NR_003368	intron 5	not disrupt CDS	inv	IL	1
76R164	chr15	62701258	No gene(<100kb)	N/A	N/A	N/A	N/A	454	12
AR151	chr15	65943094	Kcnq3	NM_152923	intron 1	disrupt CDS	inv	IL	1
76R582	chr15	66440178	Phf20l1	NM_001081409	intron 8	disrupt CDS	inv	454	1
CR1	chr15	67242767	1700012I11Rik	NR_045140	3 prime	34.11kb	inv	IL	3
76R347p19	chr15	68432588	No gene(<100kb)	N/A	N/A	N/A	N/A	IL	4
76R333p19	chr15	68938391	etoile	AK014353	3 prime	6.75kb	same	454	1
AR155	chr15	69878816	Gm19782	NR_045071	intron 4	not disrupt CDS	same	IL	5
76R150BL	chr15	72970149	Ago2	NM_153178	intron 2	disrupt CDS	same	SG	1
AR111p19	chr15	74916561	Ly6c2	NM_001099217	3 prime	22.03kb	inv	IL	1
AR111p19	chr15	74916602	Ly6c2	NM_001099217	3 prime	21.99kb	inv	IL	3
76R339p19	chr15	75486913	Top1mt	NM_028404	3 prime	0.55kb	inv	IL	2
76R164	chr15	76644561	Arhgap39	NM_198420	intron 1	not disrupt CDS	inv	454	7
76R616	chr15	77953437	AK043153	AK043153	intron 1	not disrupt CDS	inv	454	1
76R582	chr15	81635490	Tef	NM_153484	intron 1	disrupt CDS	same	454	2
76R582	chr15	81637637	Tef	NM_153484	intron 1	disrupt CDS	inv	454	1
AR151	chr15	81720539	Aco2	NM_080633	intron 2	disrupt CDS	inv	IL	1
AR155	chr15	85987024	Cerk	NM_145475	exon 5	disrupt CDS	inv	IL	6
76R164	chr15	88527591	Brd1	NM_001033274	intron 8	disrupt CDS	same	454	2
76R339p19	chr15	91509240	Lrrk2	NM_025730	intron 2	disrupt CDS	inv	IL	2
76R339p19	chr15	91710936	Muc19	NM_207243	intron 10	disrupt CDS	inv	SG	1
76R347p19	chr15	93084729	Gxylt1	NM_001033275	intron 4	disrupt CDS	inv	IL	3
AR151	chr15	94358034	Pus7l	NM_172437	intron 7	disrupt CDS	inv	IL	1
AR151	chr15	94413323	Twf1	NM_008971	intron 5	disrupt CDS	inv	IL	1
76R339p19	chr15	95708817	Ano6	NM_175344	intron 2	disrupt CDS	same	454	1
76R292p19	chr15	96170564	Arid2	NM_175251	intron 3	disrupt CDS	inv	454	1
AR151	chr15	97908845	Senp1	NM_144851	intron 4	disrupt CDS	inv	IL	2
DR34	chr15	98061228	Olfr286	NM_001011779	intron 2	not disrupt CDS	inv	SG	2
76R164	chr15	98451168	Cacnb3	NM_001044741	5 prime	11.48kb	inv	454	2
CR1	chr15	99650928	Lima1	NM_001113545	intron 3	disrupt CDS	inv	IL	3
76R339p19	chr15	100523332	Galnt6	NM_001161767	exon 12	not disrupt CDS	inv	IL	1
76R281p19	chr15	101177721	AK138921	AK138921	intron 1	not disrupt CDS	inv	SG	2
AR111p19	chr15	101604671	Krt72	NM_213728	3 prime	2.32kb	same	IL	2
76R333p19	chr16	4193545	Crebbp	NM_001025432	intron 1	disrupt CDS	same	454	1
CR1	chr16	4204027	Crebbp	NM_001025432	intron 1	disrupt CDS	inv	IL	3
AR111p19	chr16	4205095	Crebbp	NM_001025432	intron 1	disrupt CDS	inv	IL	11
68R544	chr16	4672534	Coro7	NM_030205	intron 3	disrupt CDS	inv	IL	1
76R164	chr16	4795012	Cdip1	NM_025670	5 prime	5.08kb	same	454	2
CR1	chr16	5065577	Ubn1	NM_026666	intron 8	disrupt CDS	same	IL	1
AR155	chr16	5521713	No gene(<100kb)	N/A	N/A	N/A	N/A	IL	1
DR34	chr16	6472950	Rbfox1	NM_021477	intron 2	not disrupt CDS	inv	454	1
68R117p19	chr16	7402409	Rbfox1	NM_021477	intron 15	disrupt CDS	inv	SG	6
AR151	chr16	7541011	No gene(<100kb)	N/A	N/A	N/A	N/A	IL	1
AR151	chr16	11808216	Cpped1	NM_146067	intron 3	disrupt CDS	same	IL	1
68R63CSF	chr16	12016084	Shisa9	NM_028277	intron 2	disrupt CDS	same	IL	1
68R63CSF	chr16	12557092	No gene(<100kb)	N/A	N/A	N/A	N/A	IL	1
AR151	chr16	13394176	Mkl2	NM_001122667	intron 8	disrupt CDS	same	IL	2
AR151	chr16	13861617	Pdxdc1	NM_001039533	intron 8	disrupt CDS	inv	IL	1
76R298p19	chr16	14394267	Abcc1	NM_008576	intron 4	disrupt CDS	inv	454	1
AR151	chr16	14432215	Abcc1	NM_008576	intron 12	disrupt CDS	inv	IL	3
76R582	chr16	15364319	No gene(<100kb)	N/A	N/A	N/A	N/A	454	2
76R582	chr16	15475520	Ube2v2	NM_023585	3 prime	75.56kb	inv	454	1
76R281p19	chr16	15695787	Prkdc	NM_011159	intron 25	disrupt CDS	same	SG	1
76R164	chr16	16200091	Pkp2	NM_026163	5 prime	13.35kb	same	454	4
AR151	chr16	16267717	Pkp2	NM_026163	intron 10	disrupt CDS	inv	IL	1
AR151	chr16	16330457	Dnm1l	NM_152816	intron 9	disrupt CDS	same	IL	1
AR151	chr16	16332730	Dnm1l	NM_152816	intron 8	disrupt CDS	inv	IL	1
76R164	chr16	17002350	Mapk1	NM_001038663	intron 1	disrupt CDS	inv	454	1
68R581	chr16	17188056	Ube2l3	NM_009456	intron 1	disrupt CDS	same	IL	1
76R339p19	chr16	17328573	Pi4ka	NM_001001983	intron 19	disrupt CDS	same	IL	1
68R544	chr16	17485779	Crkl	NM_007764	exon 3	not disrupt CDS	inv	IL	1
AR151	chr16	17876650	Dgcr2	NM_010048	intron 1	disrupt CDS	inv	IL	1
76R339p19	chr16	20799314	Chrd	NM_009893	3 prime	56.86kb	same	IL	1
AR151	chr16	21328591	Gm16863	NR_046162	5 prime	31.65kb	inv	IL	1
68R63CSF	chr16	24440692	Lpp	NM_178665	intron 1	not disrupt CDS	inv	IL	1
76R298p19	chr16	24632139	Lpp	NM_178665	intron 5	disrupt CDS	same	454	1
68R63CSF	chr16	25186561	No gene(<100kb)	N/A	N/A	N/A	N/A	IL	1
68R63CSF	chr16	25401487	Tprg	NM_175165	intron 4	disrupt CDS	inv	IL	1
68R63CSF	chr16	27263085	Ostn	NM_198112	5 prime	44.64kb	same	IL	1
68R63CSF	chr16	29524122	Atp13a4	NM_172613	intron 1	disrupt CDS	same	IL	1
68R581	chr16	29697584	Opa1	NM_001199177	3 prime	42.90kb	same	IL	2
68R581	chr16	29848372	AK144120	AK144120	3 prime	10.47kb	inv	IL	1
76R281p19	chr16	29869219	AK144120	AK144120	3 prime	31.32kb	same	454	2
76R339p19	chr16	30628118	Fam43a	NM_177632	3 prime	25.24kb	same	IL	1
76R582	chr16	30742202	No gene(<100kb)	N/A	N/A	N/A	N/A	454	1
68R544	chr16	32996885	Lrch3	NM_001081255	intron 17	disrupt CDS	inv	IL	1
AR33	chr16	33197094	Osbpl11	NM_176840	intron 2	disrupt CDS	same	SG	1
DR34	chr16	33446391	Zfp148	NM_011749	intron 4	disrupt CDS	same	454	1
68R439	chr16	35038330	Ptplb	NM_023587	intron 2	disrupt CDS	same	SG	1
68R581	chr16	35042321	Ptplb	NM_023587	intron 2	disrupt CDS	inv	IL	1
68R581	chr16	36848227	Eaf2 | Iqcb1	NM_134111 | NM_177128	intron 1 | intron 8	not disrupt CDS | disrupt CDS	same | inv	IL	1
AR151	chr16	36886033	4930565N06Rik | Golgb1	NR_040476 | NM_030035	intron 2 | intron 1	not disrupt CDS | not disrupt CDS	same | inv	IL	1
AR151	chr16	37816646	Fstl1	NM_008047	intron 3	disrupt CDS	inv	IL	2
68R117p19	chr16	38016436	4930542C21Rik	NR_040565	5 prime	.97kb	same	454	1
76R333p19	chr16	38214669	Gsk3b	NM_019827	intron 8	disrupt CDS	same	454	2
AR151	chr16	38691542	Arhgap31	NM_020260	intron 1	disrupt CDS	inv	IL	2
76R616	chr16	40026373	Lsamp	NM_175548	intron 1	disrupt CDS	same	454	1
76R333p19	chr16	40543032	Lsamp	NM_175548	intron 1	disrupt CDS	same	454	5
AR151	chr16	41358202	Lsamp	NM_175548	intron 2	disrupt CDS	same	IL	2
HCGFAPA151p19	chr16	41590103	Lsamp	NM_175548	intron 3	disrupt CDS	inv	IL	23
AR151	chr16	41672451	Lsamp	NM_175548	intron 3	disrupt CDS	same	IL	3
68R544	chr16	41838225	Lsamp	NM_175548	intron 3	disrupt CDS	inv	IL	1
68R117p19	chr16	41844781	Lsamp	NM_175548	intron 3	disrupt CDS	same	SG	2
AR151	chr16	42092627	Lsamp	NM_175548	intron 5	disrupt CDS	inv	IL	1
AR151	chr16	43156719	Zbtb20	NM_001285805	intron 2	not disrupt CDS	inv	IL	1
DR34	chr16	43275693	Zbtb20	NM_001285805	intron 3	not disrupt CDS	same	454	2
DR34	chr16	43559547	Zbtb20	NM_001285805	intron 5	not disrupt CDS	inv	SG	1
68R581	chr16	43955533	2610015P09Rik	NM_027801	intron 12	disrupt CDS	inv	IL	1
AR151	chr16	44001523	Gramd1c	NM_001172107	intron 4	disrupt CDS	inv	IL	3
DR34	chr16	44027659	Gramd1c	NM_001172107	intron 1	not disrupt CDS	inv	SG	1
76R333p19	chr16	44144660	Naa50	NM_028108	intron 1	disrupt CDS	inv	SG	1
76R616	chr16	44614957	Boc	NM_172506	5 prime	55.97kb	same	SG	1
76R292p19	chr16	47014024	No gene(<100kb)	N/A	N/A	N/A	N/A	454	3
DR34	chr16	48380493	Gm5485	NR_015373	3 prime	19.07kb	inv	454	2
76R164	chr16	51300328	No gene(<100kb)	N/A	N/A	N/A	N/A	454	5
68R544	chr16	54745624	No gene(<100kb)	N/A	N/A	N/A	N/A	IL	1
68R63CSF	chr16	55922766	Cep97	NM_028815	intron 5	disrupt CDS	same	IL	2
76R339p19	chr16	56304706	Impg2	NM_174876	3 prime	30.84kb	same	IL	1
AR151	chr16	59270834	Olfr201	NM_146994	5 prime	1.34kb	same	IL	1
76R333p19	chr16	59589300	Arl6	NM_019665	3 prime	23.85kb	same	SG	1
68R447	chr16	61203015	No gene(<100kb)	N/A	N/A	N/A	N/A	454	1
76R298p19	chr16	63505386	Epha3	NM_010140	3 prime	39.66kb	inv	SG	1
76R281p19	chr16	66489286	No gene(<100kb)	N/A	N/A	N/A	N/A	SG	1
DR34	chr16	67592039	Cadm2	NM_178721	intron 1	disrupt CDS	same	454	1
76R616	chr16	70249923	Gbe1	NM_028803	5 prime	64.27kb	same	454	1
76R347p19	chr16	73432720	No gene(<100kb)	N/A	N/A	N/A	N/A	IL	9
68R544	chr16	73618572	No gene(<100kb)	N/A	N/A	N/A	N/A	IL	1
76R339p19	chr16	75918244	Samsn1	NM_023380	5 prime	8.73kb	inv	IL	1
76R347p19	chr16	75934853	Samsn1	NM_023380	5 prime	25.34kb	same	IL	3
76R292p19	chr16	76083060	4930578N18Rik	NR_040575	5 prime	39.80kb	same	454	1
68R544	chr16	77334734	2810055G20Rik	NR_015543	intron 1	not disrupt CDS	inv	IL	8
AR151	chr16	77477401	2810055G20Rik	NR_015543	intron 3	not disrupt CDS	inv	IL	1
76R582	chr16	78164392	E330011O21Rik	NR_045698	3 prime	86.72kb	same	454	1
AR111p19	chr16	79348346	No gene(<100kb)	N/A	N/A	N/A	N/A	IL	25
76R298p19	chr16	80984791	No gene(<100kb)	N/A	N/A	N/A	N/A	SG	1
68R544	chr16	82548846	No gene(<100kb)	N/A	N/A	N/A	N/A	IL	1
76R164	chr16	82657580	No gene(<100kb)	N/A	N/A	N/A	N/A	454	2
76R298p19	chr16	83218764	No gene(<100kb)	N/A	N/A	N/A	N/A	SG	1
68R544	chr16	84062748	No gene(<100kb)	N/A	N/A	N/A	N/A	IL	1
76R164	chr16	84150401	No gene(<100kb)	N/A	N/A	N/A	N/A	454	4
76R339p19	chr16	84482322	No gene(<100kb)	N/A	N/A	N/A	N/A	IL	1
AR151	chr16	86839996	AK085322	AK085322	5 prime	33.24kb	same	IL	1
AR155	chr16	87070116	AK133303	AK133303	5 prime	20.61kb	same	IL	11
76R582	chr16	87747788	Bach1	NM_007520	3 prime	14.20kb	inv	454	1
AR151	chr16	91675139	Son	NM_178880	intron 8	disrupt CDS	inv	IL	1
68R544	chr16	91710004	Gm10785 | Cryzl1	NR_040389 | NM_133679	intron 2 | intron 4	not disrupt CDS | disrupt CDS	same | inv	IL	1
AR151	chr16	93415175	1700029J03Rik	NR_040494	intron 1	not disrupt CDS	inv	IL	3
68R544	chr16	94772006	Dyrk1a	NM_007890	5 prime	19.81kb	inv	IL	1
68R63CSF	chr16	94814005	Dyrk1a	NM_007890	intron 1	not disrupt CDS	same	IL	1
76R164	chr16	94840780	Dyrk1a	NM_007890	intron 2	disrupt CDS	same	454	4
76R339p19	chr16	94867598	Dyrk1a	NM_007890	intron 2	disrupt CDS	same	454	1
AR151	chr16	95597985	Erg	NM_133659	intron 7	disrupt CDS	same	IL	1
68R117p19	chr16	95612131	Erg	NM_133659	intron 3	disrupt CDS	same	SG	1
68R581	chr16	97647237	Bace2	NM_019517	intron 8	disrupt CDS	inv	IL	1
76R164	chr17	3199039	Scaf8	NM_134123	intron 9	not disrupt CDS	same	454	1
76R292p19	chr17	4835684	No gene(<100kb)	N/A	N/A	N/A	N/A	454	1
76R164	chr17	4951241	Arid1b	NM_001085355	5 prime	43.83kb	same	454	4
76R339p19	chr17	5008915	Arid1b	NM_001085355	intron 1	disrupt CDS	inv	SG	1
AR151	chr17	5100479	Arid1b	NM_001085355	intron 3	disrupt CDS	same	IL	3
68R544	chr17	5379122	Arid1b	NM_001085355	3 prime	31.47kb	same	IL	1
68R581	chr17	6186448	Tulp4	NM_001103181	intron 3	not disrupt CDS	inv	IL	16
AR111p19	chr17	6222460	Tulp4	NM_001103181	intron 10	disrupt CDS	same	IL	15
68R544	chr17	8613118	T2	NM_001161832	intron 9	disrupt CDS	same	SG	3
68R581	chr17	8708955	T	NM_009309	3 prime	73.59kb	inv	IL	2
76R298p19	chr17	9451196	6530411M01Rik	NR_027881	5 prime	90.31kb	same	454	1
AR111p19	chr17	9791139	Pabpc6	NM_001163836	3 prime	68.22kb	same	IL	37
76R333p19	chr17	10161328	No gene(<100kb)	N/A	N/A	N/A	N/A	454	1
AR111p19	chr17	10366300	Qk	NM_001159517	3 prime	33.04kb	inv	IL	1
68R581	chr17	11339398	Park2	NM_016694	intron 2	disrupt CDS	same	IL	2
68R544	chr17	12033013	Park2	NM_016694	intron 8	disrupt CDS	inv	IL	1
76R339p19	chr17	12475341	Map3k4	NM_011948	intron 1	disrupt CDS	inv	IL	1
76R582	chr17	12510852	Map3k4	NM_011948	intron 1	disrupt CDS	inv	454	4
68R544	chr17	13968810	Mllt4	NM_010806	intron 11	disrupt CDS	same	IL	1
68R63CSF	chr17	14696563	No gene(<100kb)	N/A	N/A	N/A	N/A	IL	1
AR33	chr17	14848720	Thbs2	NM_011581	5 prime	17.45kb	same	454	1
68R63CSF	chr17	15618201	Psmb1	NM_011185	intron 4	disrupt CDS	inv	IL	1
CR1	chr17	17473967	Riok2	NM_025934	5 prime	37.33kb	same	IL	1
76R339p19	chr17	18873419	No gene(<100kb)	N/A	N/A	N/A	N/A	IL	1
CR1	chr17	20713649	Vmn2r110	NM_001104572	intron 5	disrupt CDS	same	IL	2
CR1	chr17	21398726	Vmn1r235	NM_134199	exon 2	disrupt CDS	same	IL	1
68R544	chr17	22983732	Zfp945	NM_001110254	exon 5	not disrupt CDS	inv	IL	1
76R164	chr17	24861838	Ndufb10	NM_026684	5 prime	0.51kb	inv	454	2
AR151	chr17	25282113	Clcn7	NM_011930	intron 2	disrupt CDS	same	IL	1
68R581	chr17	26595508	Neurl1b	NM_001081656	3 prime	12.22kb	same	IL	2
76R339p19	chr17	26749682	Ergic1	NM_026170	intron 2	disrupt CDS	inv	IL	1
AR151	chr17	26842515	Atp6v0e	NM_025272	3 prime	5.92kb	same	IL	1
76R582	chr17	27154337	Zbtb9	NM_001005916	intron 2	not disrupt CDS	inv	454	1
76R292p19	chr17	30026958	Mdga1	NM_001081160	5 prime	2.13kb	same	454	1
AR151	chr17	30199805	Zfand3	NM_148926	intron 2	disrupt CDS	inv	IL	1
AR111p19	chr17	30447816	Btbd9	NM_172618	intron 7	disrupt CDS	inv	IL	4
AR151	chr17	32565575	Pglyrp2	NM_021319	5 prime	7.66kb	inv	IL	1
76R339p19	chr17	33236606	Zfp563	NM_001024950	intron 1	disrupt CDS	inv	IL	1
76R339p19	chr17	33807551	Hnrnpm	NM_001109913	intron 2	disrupt CDS	same	SG	1
68R544	chr17	33820742	Hnrnpm	NM_001109913	intron 1	disrupt CDS	same	IL	1
AR151	chr17	34796665	Atf6b	NM_017406	3 prime	4.65kb	inv	IL	1
76R164	chr17	37071957	1700031A10Rik	NR_045439	3 prime	1.58kb	inv	454	2
76R298p19	chr17	37194173	Gabbr1	NM_019439	intron 11	disrupt CDS	inv	SG and 454	18
68R63CSF	chr17	37539357	Olfr107	NM_146511	5 prime	3.06kb	same	IL	2
AR151	chr17	37756912	Olfr116	NM_146632	3 prime	3.70kb	inv	IL	1
76R164	chr17	38159421	Olfr129	NM_146327	3 prime	32.12kb	inv	454	24
76R164	chr17	38807511	Esp31	NM_001177586	3 prime	24.91kb	inv	454	2
76R164	chr17	38844061	Esp31	NM_001177586	3 prime	61.46kb	same	454	1
68R63CSF	chr17	39221673	Esp23	NM_001177582	5 prime	7.69kb	same	IL	1
AR111p19	chr17	41975104	No gene(<100kb)	N/A	N/A	N/A	N/A	IL	17
76R520	chr17	42473465	Ptchd4	NM_028474	intron 2	disrupt CDS	inv	454	1
68R581	chr17	44936243	Runx2 | Supt3	NM_009820 | NM_178652	intron 2 | intron 2	disrupt CDS | disrupt CDS	same | inv	IL	7
AR151	chr17	44945554	Runx2 | Supt3	NM_009820 | NM_178652	intron 2 | intron 2	disrupt CDS | disrupt CDS	inv | same	IL	1
68R63CSF	chr17	45757164	Capn11	NM_001013767	3 prime	9.99kb	inv	IL	1
76R281p19	chr17	45929947	AK089217	AK089217	3 prime	6.18kb	same	SG	1
68R63CSF	chr17	46569110	Slc22a7	NM_144856	3 prime	0.02kb	inv	IL	1
68R544	chr17	48277857	9830107B12Rik	NM_001177897	intron 2	disrupt CDS	same	IL	1
76R164	chr17	51027861	Tbc1d5	NM_028162	intron 13	disrupt CDS	same	454	6
68R581	chr17	52570154	No gene(<100kb)	N/A	N/A	N/A	N/A	IL	1
76R298p19	chr17	52734175	Kcnh8	NM_001031811	5 prime	7.86kb	same	454	1
76R347p19	chr17	52917061	Kcnh8	NM_001031811	intron 3	disrupt CDS	inv	IL	5
AR151	chr17	52972272	Kcnh8	NM_001031811	intron 5	disrupt CDS	inv	IL	2
68R544	chr17	53490592	Efhb	NM_172497	3 prime	47.62kb	inv	IL	1
68R63CSF	chr17	56421601	Plin3	NM_025836	intron 5	disrupt CDS	inv	IL	1
68R63CSF	chr17	56934466	Rfx2	NM_009056	intron 5	disrupt CDS	inv	IL	1
CR1	chr17	57367005	C3	NM_009778	intron 1	disrupt CDS	same	IL	3
68R63CSF	chr17	57581563	Emr1	NM_010130	intron 13	disrupt CDS	same	IL	1
76R339p19	chr17	57666081	Vmn2r120	NM_001104591	intron 2	disrupt CDS	same	IL	2
68R63CSF	chr17	58867673	AK079662	AK079662	intron 3	not disrupt CDS	same	IL	1
68R544	chr17	59314051	No gene(<100kb)	N/A	N/A	N/A	N/A	IL	1
68R117p19	chr17	60564479	No gene(<100kb)	N/A	N/A	N/A	N/A	454	1
68R581	chr17	61731658	No gene(<100kb)	N/A	N/A	N/A	N/A	IL	1
68R63CSF	chr17	62644818	No gene(<100kb)	N/A	N/A	N/A	N/A	IL	1
68R63CSF	chr17	62995221	Efna5	NM_010109	intron 2	disrupt CDS	same	IL	1
76R164	chr17	63441675	Fbxl17	NM_015794	intron 7	disrupt CDS	inv	454	8
76R520	chr17	64485622	Fert2	NM_001037997	intron 17	disrupt CDS	same	454	1
AR151	chr17	64613786	Pja2	NM_001025309	3 prime	16.57kb	inv	IL	3
76R164	chr17	71257466	AK040904	AK040904	intron 1	not disrupt CDS	inv	454	6
76R582	chr17	71725619	Smchd1	NM_028887	intron 34	disrupt CDS	same	454	1
AR111p19	chr17	71761571	Smchd1	NM_028887	intron 19	disrupt CDS	inv	IL	3
68R544	chr17	72478308	Alk	NM_007439	intron 4	disrupt CDS	same	IL	1
AR155	chr17	72575296	Alk	NM_007439	intron 3	disrupt CDS	inv	IL	3
76R339p19	chr17	73604081	AK054493	AK054493	intron 2	not disrupt CDS	inv	454	1
AR151	chr17	74776072	Spast	NM_001162870	intron 13	disrupt CDS	same	IL	1
68R544	chr17	75626876	Ltbp1	NM_019919	intron 7	disrupt CDS	inv	IL	3
76R339p19	chr17	80903161	Cdkl4	NM_001033443	3 prime	19.73kb	same	454	1
68R544	chr17	81088098	Map4k3	NM_001081357	intron 1	disrupt CDS	same	IL	1
76R347p19	chr17	81120350	Map4k3	NM_001081357	intron 1	disrupt CDS	same	IL	2
68R581	chr17	82046478	Slc8a1	NM_001112798	intron 2	disrupt CDS	same	IL	1
68R447	chr17	83488463	Gm19689	NR_045094	5 prime	10.90kb	inv	454	4
76R292p19	chr17	83742729	Eml4	NM_199466	5 prime	7.54kb	inv	454	1
76R582	chr17	86323381	Srbd1	NM_030133	3 prime	60.62kb	inv	SG	1
76R339p19	chr17	86570640	Prkce	NM_011104	intron 1	disrupt CDS	inv	IL	1
AR111p19	chr17	86636959	Prkce	NM_011104	intron 1	disrupt CDS	inv	IL	4
AR151	chr17	88396952	Fbxo11	NM_001081034	exon 15	disrupt CDS	same	IL	1
76R582	chr17	88533081	Gm4832	NM_001190356	3 prime	2.63kb	same	454	1
76R415	chr17	90713816	Nrxn1	NM_020252	intron 18	disrupt CDS	inv	SG	1
76R339p19	chr17	92267170	No gene(<100kb)	N/A	N/A	N/A	N/A	454	1
AR151	chr17	92935215	No gene(<100kb)	N/A	N/A	N/A	N/A	IL	1
68R581	chr17	94002229	No gene(<100kb)	N/A	N/A	N/A	N/A	IL	1
76R333p19	chr17	94986161	No gene(<100kb)	N/A	N/A	N/A	N/A	SG	1
AR111p19	chr18	3004344	No gene(<100kb)	N/A	N/A	N/A	N/A	IL	16
AR151	chr18	3072147	Vmn1r238	NM_001167539	3 prime	50.34kb	same	IL	3
AR151	chr18	3425682	Cul2	NM_029402	intron 12	disrupt CDS	inv	IL	1
AR151	chr18	5281326	Zfp438	NM_178722	intron 2	not disrupt CDS	inv	IL	1
68R581	chr18	5936994	Arhgap12	NM_029277	3 prime	87.45kb	same	IL	2
76R347p19	chr18	7627824	Mpp7	NM_001081287	5 prime	0.96kb	same	IL	3
68R63CSF	chr18	8085127	No gene(<100kb)	N/A	N/A	N/A	N/A	IL	1
AR151	chr18	9416615	Ccny	NM_026484	intron 1	disrupt CDS	inv	IL	3
HCGFAPA151p19	chr18	9782984	Colec12	NM_130449	intron 2	disrupt CDS	inv	IL	1
68R544	chr18	11762141	Rbbp8	NM_001252495	5 prime	29.64kb	inv	SG	3
76R347p19	chr18	13150774	Impact	NM_008378	exon 11	not disrupt CDS	inv	IL	3
76R164	chr18	13495608	No gene(<100kb)	N/A	N/A	N/A	N/A	454	1
76R347p19	chr18	14107388	Zfp521	NM_145492	intron 2	disrupt CDS	same	IL	4
68R544	chr18	15072542	Taf4b	NM_001100449	3 prime	13.67kb	inv	IL	1
CR1	chr18	18294688	No gene(<100kb)	N/A	N/A	N/A	N/A	IL	2
76R298p19	chr18	20867360	B4galt6	NM_019737	intron 3	disrupt CDS	inv	SG	1
76R339p19	chr18	22140655	Ccdc178	NM_027616	intron 20	disrupt CDS	inv	IL	3
CR1	chr18	23508736	Dtna	NM_207650	5 prime	65.18kb	inv	IL	1
76R582	chr18	24575803	Mir187	NR_029573	3 prime	11.81kb	same	454	2
76R298p19	chr18	25778344	Celf4	NM_133195	intron 2	disrupt CDS	same	SG	1
76R164	chr18	26106370	AK076984	AK076984	5 prime	59.69kb	inv	454	4
CR1	chr18	27938377	No gene(<100kb)	N/A	N/A	N/A	N/A	IL	3
76R339p19	chr18	28296957	No gene(<100kb)	N/A	N/A	N/A	N/A	IL	1
76R339p19	chr18	30447919	Pik3c3	NM_181414	intron 4	disrupt CDS	inv	IL	1
76R164	chr18	31320010	Rit2	NM_009065	intron 3	disrupt CDS	inv	454	1
76R164	chr18	31320014	Rit2	NM_009065	intron 3	disrupt CDS	inv	454	132
76R164	chr18	31320018	Rit2	NM_009065	intron 3	disrupt CDS	inv	454	3
76R520	chr18	31825729	Sap130	NM_172965	intron 7	disrupt CDS	same	SG	1
68R544	chr18	31927071	Ammecr1l	NM_153515	intron 2	not disrupt CDS	same	454	2
68R544	chr18	31950936	Polr2d	NM_027002	intron 1	disrupt CDS	same	IL	1
76R327p19	chr18	32063407	Wdr33	NM_028866	intron 20	disrupt CDS	inv	454	8
AR155	chr18	33131632	Camk4	NM_009793	intron 1	disrupt CDS	same	IL	9
76R582	chr18	33737631	No gene(<100kb)	N/A	N/A	N/A	N/A	454	2
AR151	chr18	33887616	2410004N09Rik	NR_038152	5 prime	66.93kb	inv	IL	4
68R581	chr18	34119416	Epb4.1l4a	NM_013512	intron 2	disrupt CDS	inv	IL	1
68R447	chr18	36258966	Nrg2	NM_001167891	intron 1	disrupt CDS	inv	SG	1
68R581	chr18	36351514	Nrg2	NM_001167891	intron 1	disrupt CDS	same	IL	1
AR151	chr18	36732474	Ankhd1	NM_175375	intron 1	disrupt CDS	inv	IL	1
68R63CSF	chr18	38934818	Fgf1	NM_010197	3 prime	63.51kb	inv	IL	1
68R439	chr18	39239556	Arhgap26	NM_175164	intron 1	disrupt CDS	same	SG	1
76R339p19	chr18	39600243	Nr3c1	NM_008173	intron 1	disrupt CDS	inv	SG	4
68R581	chr18	39638686	Nr3c1	NM_008173	intron 1	disrupt CDS	inv	IL	1
68R447	chr18	39857048	Pabpc2	NM_011033	5 prime	76.10kb	same	SG	1
76R333p19	chr18	40364539	Yipf5	NM_023311	exon 6	not disrupt CDS	inv	SG	2
76R339p19	chr18	42439068	Rbm27	NM_172626	intron 1	disrupt CDS	same	SG	1
68R581	chr18	44088729	Spink5	NM_001081180	5 prime	34.17kb	inv	IL	2
68R117p19	chr18	45051945	Ythdc2	NM_001163013	3 prime	2.57kb	same	SG	5
68R544	chr18	45469517	Kcnn2	NM_080465	intron 1	not disrupt CDS	same	IL	1
76R298p19	chr18	46256529	A330093E20Rik	NR_040342	5 prime	51.62kb	same	SG	1
68R581	chr18	46398306	Pggt1b	NM_172627	3 prime	1.30kb	inv	IL	2
AR151	chr18	47413600	Sema6a	NM_018744	intron 18	disrupt CDS	inv	IL	1
76R582	chr18	47969319	Gm5095	NR_033454	3 prime	91.03kb	inv	454	1
76R347p19	chr18	51392192	Prr16	NM_001081224	intron 1	disrupt CDS	same	IL	2
76R292p19	chr18	52926520	Sncaip	NM_026408	5 prime	0.95kb	inv	454	1
AR151	chr18	53358652	Snx2	NM_026386	intron 5	disrupt CDS	same	IL	1
68R544	chr18	54732258	9330117O12Rik	NR_045400	5 prime	39.14kb	inv	SG	3
76R347p19	chr18	57665472	1700066O22Rik	NR_015541	intron 1	not disrupt CDS	inv	IL	2
76R339p19	chr18	60944509	Rps14	NM_020600	3 prime	6.31kb	inv	IL	2
DR34	chr18	61728797	Csnk1a1	NM_146087	intron 3	disrupt CDS	same	SG	1
76R582	chr18	61834243	Mir143hg	NR_045402	5 prime	9.05kb	same	454	10
76R347p19	chr18	64126450	Wdr7	NM_001014981	intron 26	disrupt CDS	inv	IL	2
AR151	chr18	64747991	Atp8b1	NM_001001488	intron 2	disrupt CDS	inv	IL	1
68R63CSF	chr18	65192141	Nedd4l	NM_001114386	intron 2	disrupt CDS	same	IL	1
68R544	chr18	66196044	Ccbe1	NM_178793	3 prime	10.78kb	same	SG	1
AR151	chr18	67606933	Afg3l2	NM_027130	intron 1	disrupt CDS	same	IL	4
76R339p19	chr18	67737876	Spire1	NM_194355	intron 2	disrupt CDS	inv	454	1
76R164	chr18	69125917	4930546C10Rik	NR_038051	5 prime	14.74kb	same	454	14
68R63CSF	chr18	69770964	Tcf4	NM_013685	intron 8	disrupt CDS	same	IL	1
76R339p19	chr18	71646455	Dcc	NM_007831	intron 12	disrupt CDS	same	IL	1
76R347p19	chr18	72072944	Dcc	NM_007831	intron 2	disrupt CDS	inv	IL	5
68R544	chr18	73140151	No gene(<100kb)	N/A	N/A	N/A	N/A	IL	1
CR1	chr18	73763308	Mex3c	NM_001039214	3 prime	11.08kb	same	IL	1
76R339p19	chr18	73800700	Smad4	NM_008540	intron 11	disrupt CDS	same	IL	1
AR151	chr18	73815808	Smad4	NM_008540	intron 8	disrupt CDS	inv	IL	2
76R339p19	chr18	74346699	Ska1	NM_025581	3 prime	8.25kb	inv	454	1
76R164	chr18	76825413	No gene(<100kb)	N/A	N/A	N/A	N/A	454	1
CR1	chr18	77169336	Ier3ip1	NM_025409	intron 1	disrupt CDS	inv	IL	2
68R447	chr18	77924800	8030462N17Rik	NM_178670	intron 1	not disrupt CDS	inv	SG	2
76R339p19	chr18	78915033	Setbp1	NM_053099	3 prime	32.08kb	same	IL	1
76R292p19	chr18	79294927	Setbp1	NM_053099	intron 1	not disrupt CDS	same	SG	1
68R544	chr18	80810385	Nfatc1	NM_001164112	intron 9	disrupt CDS	same	IL	1
68R544	chr18	81332333	No gene(<100kb)	N/A	N/A	N/A	N/A	IL	1
CR1	chr18	83612826	No gene(<100kb)	N/A	N/A	N/A	N/A	IL	3
68R581	chr18	83947626	No gene(<100kb)	N/A	N/A	N/A	N/A	IL	1
76R616	chr18	89150798	Rttn	NM_175542	intron 7	disrupt CDS	same	SG	1
AR155	chr18	90416827	No gene(<100kb)	N/A	N/A	N/A	N/A	IL	1
AR151	chr19	3520078	Ppp6r3	NM_028999	intron 4	disrupt CDS	same	IL	1
AR111p19	chr19	3860648	Chka	NM_013490	intron 1	disrupt CDS	inv	IL	1
68R581	chr19	4133535	Tmem134	NM_025889	3 prime	1.23kb	inv	IL	1
68R581	chr19	4387500	Kdm2a	NM_001001984	intron 2	disrupt CDS	same	IL	1
68R117p19	chr19	5042716	Brms1	NM_134155	intron 1	not disrupt CDS	same	SG	1
68R544	chr19	6034309	Syvn1	NM_028769	5 prime	12.27kb	inv	IL	1
CR1	chr19	7584318	Atl3	NM_001163505	intron 2	disrupt CDS	inv	IL	3
68R63CSF	chr19	8156361	Slc22a28	NM_001013820	intron 5	disrupt CDS	inv	IL	1
68R544	chr19	10587036	Sdhaf2	NM_025333	intron 3	disrupt CDS	same	IL	1
76R582	chr19	11598716	Ms4a6b	NM_027209	intron 4	disrupt CDS	same	454	1
76R292p19	chr19	11652213	Ms4a6d	NM_026835	3 prime	8.88kb	inv	SG	1
CR1	chr19	13252072	Olfr1461	NM_146302	3 prime	11.63kb	same	IL	1
76R164	chr19	13291219	Olfr1463	NM_001011840	5 prime	17.52kb	inv	454	2
68R581	chr19	13404036	Olfr1466	NM_146694	5 prime	12.21kb	inv	IL	3
68R581	chr19	13777177	Olfr1491	NM_146345	5 prime	2.14kb	inv	IL	2
AR151	chr19	13823783	Olfr1494	NM_146990	exon 1	disrupt CDS	same	IL	1
AR151	chr19	13957052	Olfr1504	NM_146634	3 prime	4.70kb	inv	IL	1
68R544	chr19	14372347	AK083177	AK083177	3 prime	99.63kb	inv	SG	1
AR111p19	chr19	14470532	Tle4	NM_011600	3 prime	52.03kb	inv	IL	2
AR111p19	chr19	14627459	Tle4	NM_011600	intron 5	disrupt CDS	inv	IL	3
AR155	chr19	14758660	Tle4	NM_011600	5 prime	86.19kb	inv	IL	7
68R581	chr19	15111305	No gene(<100kb)	N/A	N/A	N/A	N/A	IL	1
68R544	chr19	15465146	No gene(<100kb)	N/A	N/A	N/A	N/A	IL	1
CR1	chr19	16165245	Gnaq	NM_008139	5 prime	42.08kb	same	IL	5
76R415	chr19	16822198	Vps13a	NM_173028	intron 10	disrupt CDS	same	454	2
76R164	chr19	16823599	Vps13a	NM_173028	intron 10	disrupt CDS	same	454	1
76R582	chr19	19263257	Rorb	NM_001043354	5 prime	77.57kb	same	454	2
76R164	chr19	19589937	No gene(<100kb)	N/A	N/A	N/A	N/A	454	2
68R581	chr19	25139123	Dock8	NM_028785	intron 3	disrupt CDS	same	IL	1
68R447	chr19	25314027	Kank1	NM_181404	intron 1	not disrupt CDS	same	SG	2
AR151	chr19	29422219	Plgrkt	NM_026362	3 prime	0.95kb	same	IL	3
76R616	chr19	29599774	C030046E11Rik	NM_001081319	intron 1	disrupt CDS	inv	SG	1
68R63CSF	chr19	29840559	9930021J03Rik	NM_172836	intron 2	disrupt CDS	same	IL	1
68R581	chr19	31373914	Prkg1	NM_011160	intron 3	disrupt CDS	same	IL	3
76R339p19	chr19	32881835	Pten	NM_008960	intron 5	disrupt CDS	same	454	1
68R63CSF	chr19	33524854	Rnls	NM_001167818	5 prime	58.07kb	inv	IL	1
68R581	chr19	33946819	Lipf	NM_026334	5 prime	88.92kb	inv	IL	2
68R63CSF	chr19	36110664	Htr7	NM_008315	intron 1	disrupt CDS	same	IL	1
68R544	chr19	37972812	Myof	NM_001099634	3 prime	0.71kb	same	IL	1
AR155	chr19	38701379	Plce1	NM_019588	intron 2	disrupt CDS	inv	IL	16
76R582	chr19	38816790	Plce1	NM_019588	intron 18	disrupt CDS	same	454	2
68R447	chr19	41305899	Tm9sf3	NM_133352	intron 9	disrupt CDS	inv	SG	1
68R117p19	chr19	41417459	Pik3ap1	NM_031376	intron 2	disrupt CDS	same	SG	1
76R421	chr19	41562709	Lcor	NM_172154	5 prime	61.42kb	same	IL	1
76R339p19	chr19	42098146	Ubtd1	NM_145500	intron 1	disrupt CDS	inv	IL	1
76R164	chr19	42620846	R3hcc1l	NM_177464	intron 1	not disrupt CDS	inv	454	2
76R339p19	chr19	44320491	Scd3	NM_024450	3 prime	1.99kb	same	IL	1
AR151	chr19	45725672	Fbxw4	NM_013907	intron 1	disrupt CDS	same	IL	1
76R339p19	chr19	46419953	Mir146b	NR_030468	3 prime	2.59kb	inv	IL	1
AR155	chr19	46451044	Actr1a	NM_016860	3 prime	0.26kb	inv	IL	6
AR155	chr19	46466773	Actr1a	NM_016860	intron 1	disrupt CDS	same	IL	6
76R164	chr19	46722834	Wbp1l	NM_146099	intron 2	disrupt CDS	same	454	8
76R292p19	chr19	47192473	Pdcd11	NM_011053	intron 22	disrupt CDS	same	454	3
68R544	chr19	47268554	Neurl1a	NM_021360	intron 1	disrupt CDS	inv	IL	1
68R63CSF	chr19	48642615	Sorcs3	NM_025696	intron 4	disrupt CDS	inv	IL	1
76R339p19	chr19	49090858	No gene(<100kb)	N/A	N/A	N/A	N/A	IL	1
76R582	chr19	50302074	Sorcs1	NM_021377	intron 14	disrupt CDS	inv	454	1
AR111p19	chr19	52883127	No gene(<100kb)	N/A	N/A	N/A	N/A	IL	1
76R333p19	chr19	53212520	Add3	NM_001164099	5 prime	2.41kb	same	SG	1
AR111p19	chr19	55784748	4930552P12Rik	NR_045318	5 prime	8.05kb	same	IL	5
68R544	chr19	55803429	Tcf7l2	NM_001142921	5 prime	12.87kb	same	IL	1
76R298p19	chr19	59430190	Pdzd8	NM_001033222	5 prime	9.92kb	inv	SG	1
76R339p19	chr19	60621744	Cacul1	NM_030197	intron 3	disrupt CDS	inv	SG	1
68R581	chr2	4073088	Frmd4a	NM_172475	5 prime	0.82kb	same	IL	3
68R544	chr2	5574934	Camk1d	NM_177343	intron 1	disrupt CDS	same	IL	1
AR151	chr2	6471374	Celf2	NM_001110230	intron 12	disrupt CDS	same	IL	1
68R63CSF	chr2	11695796	Fbxo18	NM_015792	intron 1	disrupt CDS	inv	IL	1
68R63CSF	chr2	11947384	Itga8	NM_001001309	3 prime	80.90kb	same	IL	1
76R292p19	chr2	12283420	Fam188a	NM_024185	intron 11	disrupt CDS	same	SG	1
68R544	chr2	13450114	Trdmt1	NM_010067	intron 2	disrupt CDS	same	SG	1
AR151	chr2	13523395	Vim	NM_011701	3 prime	18.94kb	inv	IL	3
76R339p19	chr2	14964940	Nsun6	NM_028950	intron 2	disrupt CDS	inv	IL	1
76R281p19	chr2	16128212	No gene(<100kb)	N/A	N/A	N/A	N/A	SG	3
AR151	chr2	16691300	Plxdc2	NM_026162	3 prime	17.56kb	inv	IL	2
AR151	chr2	18106635	Mllt10	NM_010804	intron 13	disrupt CDS	same	IL	1
68R117p19	chr2	18219973	Dnajc1	NM_007869	intron 6	disrupt CDS	inv	454	5
76R616	chr2	18811406	Pip4k2a	NM_008845	intron 3	disrupt CDS	same	454	1
68R544	chr2	20365357	Etl4	NM_001081006	intron 2	disrupt CDS	same	IL	2
76R582	chr2	21951850	No gene(<100kb)	N/A	N/A	N/A	N/A	454	2
68R63CSF	chr2	22039845	No gene(<100kb)	N/A	N/A	N/A	N/A	IL	1
76R582	chr2	22247490	Myo3a	NM_148413	intron 10	disrupt CDS	same	454	1
76R333p19	chr2	23521720	Spopl	NM_029773	5 prime	94.10kb	same	454	61
68R63CSF	chr2	24169568	Il1f10	NM_153077	3 prime	20.23kb	inv	IL	1
68R544	chr2	27127903	Vav2	NM_009500	intron 22	disrupt CDS	inv	IL	1
68R581	chr2	28407106	Ralgds	NM_009058	intron 17	disrupt CDS	inv	IL	2
76R582	chr2	29976251	Zer1	NM_178694	intron 1	not disrupt CDS	inv	454	1
AR151	chr2	30475081	Cstad	NM_030137	3 prime	10.62kb	inv	IL	1
AR151	chr2	31635403	Abl1	NM_001112703	intron 3	disrupt CDS	same	IL	2
76R292p19	chr2	32606046	Sh2d3c	NM_013781	intron 7	disrupt CDS	same	SG	1
68R581	chr2	33826744	Mvb12b	NM_175184	5 prime	83.28kb	inv	IL	2
AR151	chr2	34384828	Mapkap1	NM_177345	intron 5	disrupt CDS	inv	IL	1
76R339p19	chr2	34431093	Mapkap1	NM_177345	intron 7	disrupt CDS	inv	IL	1
76R298p19	chr2	34589080	Gapvd1	NM_025709	intron 2	not disrupt CDS	same	454	1
AR151	chr2	35040752	Rab14	NM_026697	intron 5	disrupt CDS	inv	IL	1
AR151	chr2	37284698	Zbtb6	NM_146253	exon 2	disrupt CDS	same	IL	2
AR111p19	chr2	37803985	Dennd1a	NM_146122	intron 12	disrupt CDS	inv	IL	2
76R582	chr2	37907976	Dennd1a	NM_146122	intron 5	disrupt CDS	inv	454	1
AR155	chr2	38686064	Nr6a1	NM_010264	intron 3	disrupt CDS	inv	IL	1
76R281p19	chr2	40738146	Lrp1b	NM_053011	intron 51	disrupt CDS	inv	454	3
76R327p19	chr2	40889150	Lrp1b	NM_053011	intron 41	disrupt CDS	inv	454	9
68R544	chr2	41550553	Lrp1b	NM_053011	intron 6	disrupt CDS	inv	454	1
76R582	chr2	42976531	AK076935	AK076935	5 prime	7.73kb	same	454	1
76R333p19	chr2	43881975	Arhgap15	NM_153820	intron 6	disrupt CDS	same	SG	1
76R164	chr2	45286050	No gene(<100kb)	N/A	N/A	N/A	N/A	454	1
AR151	chr2	45317043	No gene(<100kb)	N/A	N/A	N/A	N/A	IL	1
AR151	chr2	46157363	No gene(<100kb)	N/A	N/A	N/A	N/A	IL	2
AR33	chr2	46351330	No gene(<100kb)	N/A	N/A	N/A	N/A	SG	1
76R339p19	chr2	47908418	No gene(<100kb)	N/A	N/A	N/A	N/A	454	1
76R164	chr2	48416651	No gene(<100kb)	N/A	N/A	N/A	N/A	454	1
68R581	chr2	48720115	Acvr2a	NM_007396	intron 1	disrupt CDS	inv	IL	2
68R581	chr2	49108345	Mbd5	NM_029924	intron 10	disrupt CDS	inv	IL	3
AR33	chr2	49376005	Epc2	NM_172663	intron 3	disrupt CDS	same	SG	3
76R298p19	chr2	51054958	Gm13497	NR_040636	5 prime	42.39kb	inv	SG	2
76R421	chr2	53299770	No gene(<100kb)	N/A	N/A	N/A	N/A	IL	2
76R582	chr2	53728245	No gene(<100kb)	N/A	N/A	N/A	N/A	454	2
76R520	chr2	57175126	Gpd2	NM_010274	intron 6	disrupt CDS	inv	454	2
68R581	chr2	57380985	No gene(<100kb)	N/A	N/A	N/A	N/A	IL	1
76R339p19	chr2	58350338	Acvr1	NM_007394	intron 4	disrupt CDS	inv	IL	1
76R150BL	chr2	58585852	Upp2	NM_001289660	intron 1	disrupt CDS	inv	SG	1
AR111p19	chr2	59248211	5330411J11Rik	NR_040510	5 prime	23.47kb	inv	IL	4
CR1	chr2	59531183	Tanc1	NM_198294	intron 2	not disrupt CDS	same	IL	5
AR155	chr2	60720504	Rbms1	NM_020296	intron 1	disrupt CDS	inv	IL	9
CR1	chr2	62897091	Kcnh7	NM_133207	intron 2	disrupt CDS	inv	IL	2
AR151	chr2	64692223	Grb14	NM_016719	3 prime	58.32kb	same	IL	1
AR33	chr2	65802780	Csrnp3	NM_153409	intron 4	disrupt CDS	same	SG	1
68R544	chr2	67548871	No gene(<100kb)	N/A	N/A	N/A	N/A	IL	1
76R347p19	chr2	67840150	No gene(<100kb)	N/A	N/A	N/A	N/A	IL	2
76R333p19	chr2	69630083	Phospho2	NM_028521	intron 2	not disrupt CDS	same	454	1
68R544	chr2	69790461	Ubr3	NM_001081548	intron 13	disrupt CDS	same	IL	1
76R292p19	chr2	70038788	Myo3b	NM_177376	intron 9	disrupt CDS	inv	SG	8
68R63CSF	chr2	70912886	Dcaf17	NM_001165981	intron 5	disrupt CDS	same	IL	2
76R582	chr2	71699086	Itga6	NM_008397	3 prime	2.60kb	inv	454	1
76R164	chr2	73666220	Atf2	NM_001025093	intron 13	disrupt CDS	inv	454	1
68R544	chr2	74368701	Lnp	NM_001110209	intron 10	disrupt CDS	same	IL	1
76R164	chr2	74413669	Lnp	NM_001110209	intron 1	not disrupt CDS	same	454	2
76R582	chr2	77531344	Zfp385b	NM_178723	intron 3	disrupt CDS	inv	SG	2
76R164	chr2	77547952	Zfp385b	NM_178723	intron 3	disrupt CDS	inv	454	6
76R164	chr2	78659322	Ube2e3	NM_009454	5 prime	49.88kb	same	454	1
76R339p19	chr2	79358546	Neurod1	NM_010894	5 prime	61.75kb	inv	IL	1
76R347p19	chr2	79745616	Pde1a	NM_016744	intron 3	disrupt CDS	same	IL	2
76R339p19	chr2	79865559	Pde1a	NM_016744	intron 1	disrupt CDS	inv	IL	1
68R63CSF	chr2	81017596	No gene(<100kb)	N/A	N/A	N/A	N/A	IL	1
76R582	chr2	82369378	No gene(<100kb)	N/A	N/A	N/A	N/A	454	1
76R333p19	chr2	83446060	Zc3h15	NM_026934	5 prime	38.68kb	inv	454	2
76R333p19	chr2	84531435	Zdhhc5	NM_144887	intron 9	disrupt CDS	same	SG and 454	22
AR151	chr2	85337643	4833423E24Rik	NM_001081664	intron 4	disrupt CDS	inv	IL	1
CR1	chr2	85716393	Olfr1022	NM_146589	3 prime	6.70kb	same	IL	1
68R544	chr2	87388582	Olfr1128	NM_146349	5 prime	2.88kb	same	IL	1
76R339p19	chr2	89300404	Olfr1240	NM_146808	5 prime	19.90kb	inv	IL	1
AR155	chr2	90335344	Ptprj	NM_008982	intron 1	disrupt CDS	same	IL	2
76R616	chr2	90740782	Ndufs3	NM_026688	intron 4	disrupt CDS	same	454	2
68R544	chr2	90824956	Celf1	NM_198683	intron 1	not disrupt CDS	same	IL	5
68R438	chr2	91642007	Ambra1	NM_001080754	intron 8	disrupt CDS	inv	SG	9
76R327p19	chr2	92147969	Phf21a	NM_138755	intron 6	disrupt CDS	same	454	1
AR151	chr2	92470407	Chst1	NM_023850	3 prime	15.00kb	same	IL	7
68R63CSF	chr2	93570420	Ext2	NM_010163	exon 10	disrupt CDS	inv	IL	1
68R544	chr2	93703825	Accsl	NM_001033452	intron 4	disrupt CDS	same	SG, 454 and IL	44
76R292p19	chr2	94580925	No gene(<100kb)	N/A	N/A	N/A	N/A	SG and 454	52
76R292p19	chr2	94580928	No gene(<100kb)	N/A	N/A	N/A	N/A	SG	1
AR151	chr2	94778281	No gene(<100kb)	N/A	N/A	N/A	N/A	IL	1
76R347p19	chr2	95455484	AK131712	AK131712	3 prime	45.72kb	same	IL	11
76R333p19	chr2	96293917	Lrrc4c	NM_001289742	intron 1	not disrupt CDS	inv	SG	2
68R544	chr2	97324079	Lrrc4c	NM_001289742	intron 6	not disrupt CDS	inv	IL	1
76R339p19	chr2	97483466	Lrrc4c	NM_001289742	3 prime	11.65kb	same	IL	1
68R581	chr2	98502814	No gene(<100kb)	N/A	N/A	N/A	N/A	IL	2
76R333p19	chr2	98502814	No gene(<100kb)	N/A	N/A	N/A	N/A	SG	1
68R544	chr2	98502876	No gene(<100kb)	N/A	N/A	N/A	N/A	IL	1
AR151	chr2	98507334	No gene(<100kb)	N/A	N/A	N/A	N/A	IL	1
76R333p19	chr2	98507338	No gene(<100kb)	N/A	N/A	N/A	N/A	454	1
76R339p19	chr2	99822442	No gene(<100kb)	N/A	N/A	N/A	N/A	IL	2
76R292p19	chr2	102109070	Trim44	NM_020267	3 prime	31.21kb	inv	SG and 454	22
76R292p19	chr2	102131609	Trim44	NM_020267	3 prime	8.67kb	same	454	1
76R292p19	chr2	102239893	Trim44	NM_020267	intron 1	disrupt CDS	same	SG	3
76R582	chr2	103434787	Abtb2	NM_178890	intron 1	disrupt CDS	same	454	1
76R582	chr2	103434789	Abtb2	NM_178890	intron 1	disrupt CDS	same	454	1
68R581	chr2	103460635	Abtb2	NM_178890	intron 1	disrupt CDS	inv	IL	4
AR151	chr2	103616964	Caprin1	NM_001111290	intron 6	disrupt CDS	inv	IL	3
68R581	chr2	103711177	4930547E08Rik	NR_040514	5 prime	60.40kb	inv	IL	1
76R333p19	chr2	103720231	4930547E08Rik	NR_040514	5 prime	69.45kb	inv	454	1
76R339p19	chr2	106320461	Gm14015	NR_040637	intron 1	not disrupt CDS	inv	IL	1
76R582	chr2	106602954	Mpped2	NM_001143683	intron 3	disrupt CDS	inv	454	1
76R327p19	chr2	109172014	Kif18a	NM_139303	intron 13	disrupt CDS	same	SG	3
AR111p19	chr2	110276692	Fibin	NM_026271	5 prime	73.54kb	inv	IL	2
AR151	chr2	113436955	Fmn1	NM_010230	intron 13	disrupt CDS	inv	IL	1
CR1	chr2	113994019	Aqr	NM_009702	intron 3	disrupt CDS	inv	IL	1
76R333p19	chr2	115104284	4930528P14Rik	NR_040516	3 prime	50.72kb	same	SG	1
AR155	chr2	116786335	D330050G23Rik	NR_040336	3 prime	47.81kb	same	IL	13
68R439	chr2	116997372	Spred1	NM_033524	intron 4	disrupt CDS	inv	SG	1
CR1	chr2	118350326	Bmf	NM_138313	3 prime	4.17kb	same	IL	1
76R339p19	chr2	118946644	Rad51	NM_011234	intron 3	disrupt CDS	inv	SG	1
76R292p19	chr2	118994052	Gchfr	NM_177157	intron 1	disrupt CDS	same	454	1
68R63CSF	chr2	120423800	Snap23	NM_009222	intron 7	disrupt CDS	inv	IL	1
AR151	chr2	120976218	Adal	NM_029475	intron 6	disrupt CDS	inv	IL	1
76R616	chr2	121547836	Frmd5	NM_172673	intron 1	disrupt CDS	same	454	1
68R447	chr2	123224588	No gene(<100kb)	N/A	N/A	N/A	N/A	SG	1
68R544	chr2	124545259	Sema6d	NM_199241	3 prime	51.75kb	inv	IL	1
76R347p19	chr2	124946482	Myef2	NM_001162417	intron 1	disrupt CDS	same	IL	2
76R164	chr2	125275758	Fbn1	NM_007993	intron 6	disrupt CDS	inv	454	1
68R63CSF	chr2	130969666	Hspa12b	NM_028306	intron 12	disrupt CDS	inv	IL	1
76R347p19	chr2	131324950	Smox	NM_145533	intron 1	not disrupt CDS	same	IL	9
68R581	chr2	134124257	No gene(<100kb)	N/A	N/A	N/A	N/A	IL	1
76R415	chr2	134437122	Tmx4	NM_029148	intron 4	disrupt CDS	inv	SG	1
68R544	chr2	137165508	No gene(<100kb)	N/A	N/A	N/A	N/A	IL	1
68R63CSF	chr2	137666086	No gene(<100kb)	N/A	N/A	N/A	N/A	IL	1
76R339p19	chr2	139787097	Tasp1	NM_175225	intron 8	disrupt CDS	same	454	1
DR34	chr2	143333114	Pcsk2os1	NR_040354	3 prime	28.10kb	same	SG	1
76R339p19	chr2	143756233	Dstn	NM_019771	intron 1	disrupt CDS	same	IL	1
76R582	chr2	144084089	Snx5	NM_024225	intron 4	disrupt CDS	same	SG	1
68R63CSF	chr2	145059297	Slc24a3	NM_053195	5 prime	9.05kb	inv	IL	1
76R333p19	chr2	145682428	Rin2	NM_028724	intron 7	disrupt CDS	same	454	1
76R339p19	chr2	146943194	Nkx2-4	NM_023504	5 prime	32.11kb	inv	IL	1
CR1	chr2	148924740	No gene(<100kb)	N/A	N/A	N/A	N/A	IL	12
68R544	chr2	149999654	Gm14139	NM_001145863	5 prime	7.84kb	same	IL	1
76R339p19	chr2	153017905	Tm9sf4	NM_133847	intron 9	disrupt CDS	inv	IL	1
76R339p19	chr2	153224769	Asxl1	NM_001039939	intron 11	disrupt CDS	inv	IL	1
AR151	chr2	154277812	Cbfa2t2	NM_009823	intron 1	disrupt CDS	inv	IL	3
AR151	chr2	155039347	Itch	NM_008395	intron 22	disrupt CDS	same	IL	2
68R63CSF	chr2	155981386	Rbm39	NM_133242	intron 12	disrupt CDS	same	IL	1
AR151	chr2	159591283	No gene(<100kb)	N/A	N/A	N/A	N/A	IL	1
76R339p19	chr2	159608632	No gene(<100kb)	N/A	N/A	N/A	N/A	IL	1
76R339p19	chr2	159696424	4933416E03Rik	NR_040498	5 prime	76.65kb	same	IL	2
76R164	chr2	160912267	Chd6	NM_173368	intron 1	not disrupt CDS	inv	454	1
76R347p19	chr2	162321246	Ptprt	NM_021464	intron 1	disrupt CDS	same	IL	4
68R63CSF	chr2	162765558	Srsf6	NM_026499	3 prime	2.70kb	same	IL	2
76R292p19	chr2	163042126	Tox2	NM_001098799	5 prime	9.06kb	inv	454	2
AR151	chr2	163251670	3230401D17Rik	NM_025699	5 prime	6.46kb	same	IL	6
AR151	chr2	165870006	Ncoa3	NM_008679	intron 2	not disrupt CDS	inv	IL	1
76R339p19	chr2	169968077	Zfp217	NM_001159683	intron 1	not disrupt CDS	same	IL	1
68R544	chr2	170208202	Bcas1	NM_001164369	intron 6	disrupt CDS	same	IL	4
76R616	chr2	173036034	Zbp1	NM_021394	intron 5	disrupt CDS	inv	454	1
76R616	chr2	173573327	Vapb	NM_019806	intron 1	disrupt CDS	inv	SG	1
76R339p19	chr2	177777515	Etohi1	NM_001177399	3 prime	6.95kb	same	SG	1
76R292p19	chr2	180419430	Dido1	NM_175551	intron 5	disrupt CDS	inv	SG	1
CR1	chr3	8543931	Stmn2	NM_025285	intron 2	disrupt CDS	same	IL	1
76R582	chr3	9369145	C030034L19Rik	NR_015499	5 prime	33.93kb	inv	454	2
AR151	chr3	9742393	Pag1	NM_001195031	intron 3	not disrupt CDS	inv	IL	1
76R164	chr3	9810205	Pag1	NM_001195031	intron 1	not disrupt CDS	same	454	1
76R339p19	chr3	9829692	Pag1	NM_001195031	intron 1	not disrupt CDS	same	IL	1
AR151	chr3	9881792	Pag1	NM_001195031	5 prime	48.11kb	same	IL	3
AR151	chr3	13847141	Ralyl	NM_178631	intron 3	disrupt CDS	inv	IL	1
76R616	chr3	16173119	Ythdf3	NM_172677	3 prime	56.08kb	same	454	2
76R292p19	chr3	18031121	Cyp7b1	NM_007825	intron 1	disrupt CDS	inv	454	3
68R544	chr3	21811744	No gene(<100kb)	N/A	N/A	N/A	N/A	IL	1
AR151	chr3	23289048	AK015118	AK015118	5 prime	70.92kb	same	IL	2
76R616	chr3	27161811	Nceh1	NM_178772	3 prime	17.98kb	inv	454	2
76R292p19	chr3	27188843	Tnfsf10	NM_009425	5 prime	27.16kb	inv	454	1
AR155	chr3	27357573	Fndc3b	NM_173182	intron 19	disrupt CDS	same	IL	1
AR151	chr3	27626848	Fndc3b	NM_173182	5 prime	17.49kb	same	IL	2
76R298p19	chr3	31071970	Cldn11	NM_008770	3 prime	8.72kb	same	SG	2
76R164	chr3	32335488	Pik3ca	NM_008839	intron 1	disrupt CDS	same	454	1
68R581	chr3	32634077	Mrpl47	NM_029017	intron 1	disrupt CDS	inv	IL	1
AR155	chr3	33477884	No gene(<100kb)	N/A	N/A	N/A	N/A	IL	5
76R582	chr3	35321196	No gene(<100kb)	N/A	N/A	N/A	N/A	454	1
AR151	chr3	35808657	Dcun1d1	NM_001205361	intron 4	disrupt CDS	inv	IL	1
68R544	chr3	36739094	4932438A13Rik	NM_172679	5 prime	22.93kb	inv	IL	1
76R164	chr3	36946393	4932438A13Rik	NM_172679	intron 82	disrupt CDS	inv	454	18
76R582	chr3	37423810	Spata5	NM_021343	intron 14	disrupt CDS	same	SG and 454	15
76R347p19	chr3	37452584	Spata5	NM_021343	intron 15	disrupt CDS	inv	IL	2
76R292p19	chr3	38092293	5430434I15Rik	NR_040541	3 prime	9.78 kb	inv	454	1
AR151	chr3	38271370	Ankrd50	NM_001167883	3 prime	76.81kb	inv	IL	1
68R581	chr3	38845730	Fat4	NM_183221	intron 2	disrupt CDS	inv	IL	1
68R63CSF	chr3	39217948	No gene(<100kb)	N/A	N/A	N/A	N/A	IL	1
AR111p19	chr3	41388182	Jade1	NM_001130184	intron 2	disrupt CDS	same	IL	3
76R164	chr3	42572684	No gene(<100kb)	N/A	N/A	N/A	N/A	454	2
76R281p19	chr3	42682251	No gene(<100kb)	N/A	N/A	N/A	N/A	SG	1
CR1	chr3	42882204	No gene(<100kb)	N/A	N/A	N/A	N/A	IL	7
76R164	chr3	43806436	No gene(<100kb)	N/A	N/A	N/A	N/A	454	4
76R164	chr3	44854973	No gene(<100kb)	N/A	N/A	N/A	N/A	454	2
AR151	chr3	45367811	No gene(<100kb)	N/A	N/A	N/A	N/A	IL	1
68R581	chr3	49129335	No gene(<100kb)	N/A	N/A	N/A	N/A	IL	1
76R298p19	chr3	49340929	No gene(<100kb)	N/A	N/A	N/A	N/A	454	1
76R339p19	chr3	49598485	Pcdh18	NM_130448	5 prime	37.25kb	same	454	2
76R292p19	chr3	49726482	AK144912	AK144912	5 prime	79.41kb	inv	SG	1
AR151	chr3	51259913	Naa15	NM_053089	exon 11	disrupt CDS	inv	IL	1
68R581	chr3	51704557	Maml3	NM_001004176	intron 1	disrupt CDS	same	IL	1
AR151	chr3	54251872	Postn	NM_001198765	3 prime	56.91kb	inv	IL	1
68R544	chr3	54946323	Ccdc169	NM_177203	intron 2	disrupt CDS	inv	IL	2
76R520	chr3	55378880	Dclk1	NM_019978	3 prime	35.89kb	inv	SG	4
76R164	chr3	58790844	Med12l	NM_177855	5 prime	18.90kb	inv	454	2
76R333p19	chr3	59363232	No gene(<100kb)	N/A	N/A	N/A	N/A	454	1
AR151	chr3	60368234	Mbnl1	NM_001253713	intron 2	not disrupt CDS	inv	IL	1
AR151	chr3	60396985	Mbnl1	NM_001253713	intron 2	not disrupt CDS	inv	IL	2
76R164	chr3	60715429	Ube2v1	AK218841	3 prime	32.66kb	inv	454	2
76R339p19	chr3	61344103	No gene(<100kb)	N/A	N/A	N/A	N/A	SG	2
76R339p19	chr3	63074074	Mme	NM_001289462	5 prime	25.28kb	same	454	1
AR151	chr3	63792888	Gmps	NM_001033300	intron 5	disrupt CDS	inv	IL	1
76R339p19	chr3	63980142	Vmn2r2	NM_001104592	5 prime	38.74kb	same	IL	1
68R117p19	chr3	64701837	AK035994	AK035994	5 prime	51.31kb	same	SG	7
68R117p19	chr3	64701839	AK035994	AK035994	5 prime	51.31kb	same	SG	1
68R63CSF	chr3	68920870	Kpna4	NM_008467	intron 1	disrupt CDS	same	IL	1
CR1	chr3	68927750	Kpna4	NM_008467	intron 1	disrupt CDS	inv	IL	2
76R339p19	chr3	68958875	Gm1647	NM_001243000	intron 2	disrupt CDS	same	454	1
76R298p19	chr3	69272353	Ppm1l	NM_178726	intron 1	disrupt CDS	inv	454	1
68R581	chr3	69938937	No gene(<100kb)	N/A	N/A	N/A	N/A	IL	1
68R63CSF	chr3	72802172	Sis	NM_001081137	5 prime	31.38kb	inv	IL	1
68R581	chr3	73980159	No gene(<100kb)	N/A	N/A	N/A	N/A	IL	1
76R333p19	chr3	75317444	Pdcd10	NM_019745	3 prime	2.97kb	inv	SG	1
68R581	chr3	75753827	Golim4	NM_175193	intron 1	disrupt CDS	same	IL	3
AR151	chr3	75880846	Fstl5	NM_178673	intron 1	not disrupt CDS	inv	IL	1
76R298p19	chr3	79048011	4921511C10Rik	NR_045502	intron 1	not disrupt CDS	inv	454	1
76R582	chr3	80759717	Glrb	NM_010298	5 prime	42.14kb	same	454	3
AR151	chr3	80909712	Pdgfc	NM_019971	intron 1	disrupt CDS	inv	IL	1
68R581	chr3	81439838	No gene(<100kb)	N/A	N/A	N/A	N/A	IL	1
76R292p19	chr3	83106595	No gene(<100kb)	N/A	N/A	N/A	N/A	454	2
AR151	chr3	84610369	Fbxw7	NM_001177773	5 prime	9.13kb	same	IL	3
76R339p19	chr3	84763536	Fbxw7	NM_001177773	intron 6	disrupt CDS	inv	IL	2
76R281p19	chr3	84952865	Arfip1	NM_001081093	intron 3	not disrupt CDS	same	SG	1
68R63CSF	chr3	85171101	Arfip1	NM_001081093	intron 3	not disrupt CDS	inv	IL	1
76R164	chr3	85326223	Arfip1	NM_001081093	intron 3	not disrupt CDS	same	454	108
76R339p19	chr3	86155358	Lrba	NM_030695	intron 25	disrupt CDS	inv	SG	1
76R421	chr3	86279383	Lrba	NM_030695	intron 37	disrupt CDS	same	IL	4
HCGFAPA151p19	chr3	87593202	Ntrk1	NM_001033124	intron 4	disrupt CDS	inv	IL	1
76R453	chr3	88370108	Ubqln4	NM_033526	intron 10	disrupt CDS	inv	SG	1
76R298p19	chr3	88847741	Ash1l	NM_138679	intron 11	disrupt CDS	inv	454	1
76R327p19	chr3	90621078	Pglyrp4	NM_207263	3 prime	76.64kb	inv	SG	1
76R333p19	chr3	91653016	No gene(<100kb)	N/A	N/A	N/A	N/A	SG	1
68R544	chr3	93122594	Hrnr	NM_133698	5 prime	1.08kb	same	IL	1
68R544	chr3	94368806	Snx27	NM_029721	intron 1	disrupt CDS	same	SG and 454	12
AR151	chr3	94727628	Selenbp1	NM_009150	5 prime	9.38kb	inv	IL	1
AR151	chr3	95662014	Prpf3	NM_027541	5 prime	2.34kb	inv	IL	1
76R339p19	chr3	96136971	AK135774	AK135774	5 prime	12.24kb	inv	SG	1
76R298p19	chr3	96773472	Gja8	NM_008123	5 prime	43.50kb	same	454	1
76R298p19	chr3	97917545	Notch2	NM_010928	intron 14	disrupt CDS	inv	SG	1
76R333p19	chr3	98664380	Hsd3b1	NM_008293	5 prime	0.66kb	inv	454	5
AR151	chr3	99344203	No gene(<100kb)	N/A	N/A	N/A	N/A	IL	1
76R339p19	chr3	101448846	Atp1a1	NM_144900	5 prime	40.22kb	same	454	1
76R616	chr3	102898036	Ampd1	NM_001033303	intron 10	disrupt CDS	inv	SG	1
76R281p19	chr3	103160080	Trim33	NM_001079830	exon 19	not disrupt CDS	inv	SG	1
76R292p19	chr3	104308541	Lrig2	NM_001025067	intron 1	disrupt CDS	same	454	1
76R292p19	chr3	104308549	Lrig2	NM_001025067	intron 1	disrupt CDS	same	454	1
76R520	chr3	104439064	Slc16a1	NM_009196	5 prime	3.52kb	inv	SG	3
76R339p19	chr3	104842164	Cttnbp2nl	NM_001163333	intron 1	not disrupt CDS	inv	IL	1
68R581	chr3	106023236	Chil4	NM_145126	5 prime	0.84kb	inv	IL	1
76R339p19	chr3	106068489	Chil4	NM_145126	5 prime	46.09kb	same	SG	1
AR151	chr3	106564793	Cd53	NM_007651	intron 7	disrupt CDS	inv	IL	1
76R333p19	chr3	106824982	AK038087	AK038087	intron 2	not disrupt CDS	same	SG	3
76R582	chr3	107310417	Slc6a17	NM_172271	intron 1	not disrupt CDS	same	SG	1
AR33	chr3	107546495	Csf1	NM_007778	intron 8	not disrupt CDS	inv	SG and 454	55
AR155	chr3	107546890	Csf1	NM_007778	intron 8	not disrupt CDS	inv	IL	17
76R333p19	chr3	107546972	Csf1	NM_007778	intron 8	not disrupt CDS	inv	SG and 454	26
76R281p19	chr3	107547263	Csf1	NM_007778	intron 8	not disrupt CDS	inv	SG and 454	19
76R616	chr3	107547484	Csf1	NM_007778	intron 8	not disrupt CDS	inv	SG and 454	9
76R582	chr3	107547571	Csf1	NM_007778	intron 8	not disrupt CDS	inv	SG	1
CR1	chr3	107547864	Csf1	NM_007778	intron 8	not disrupt CDS	inv	IL	2
68R581	chr3	107547944	Csf1	NM_007778	intron 8	not disrupt CDS	inv	IL	2
76R164	chr3	107548091	Csf1	NM_007778	intron 8	not disrupt CDS	inv	454	26
76R339p19	chr3	107548150	Csf1	NM_007778	intron 8	not disrupt CDS	inv	IL	1
76R347p19	chr3	107550799	Csf1	NM_007778	intron 6	disrupt CDS	inv	IL	171
68R544	chr3	107552133	Csf1	NM_007778	intron 5	disrupt CDS	inv	SG, 454 and IL	79
76R339p19	chr3	107552332	Csf1	NM_007778	intron 5	disrupt CDS	inv	SG, 454 and IL	41
68R63CSF	chr3	107552932	Csf1	NM_007778	intron 5	disrupt CDS	inv	IL	2
76R520	chr3	107552932	Csf1	NM_007778	intron 5	disrupt CDS	inv	SG	6
68R117p19	chr3	107552934	Csf1	NM_007778	intron 5	disrupt CDS	inv	SG	8
AR151	chr3	107553034	Csf1	NM_007778	intron 5	disrupt CDS	inv	IL	2
76R292p19	chr3	107572530	Csf1	NM_007778	5 prime	9.14kb	inv	454	1
68R581	chr3	108245556	Sars	NM_001204979	intron 1	disrupt CDS	same	IL	1
68R447	chr3	110385132	No gene(<100kb)	N/A	N/A	N/A	N/A	SG	1
76R339p19	chr3	110860811	No gene(<100kb)	N/A	N/A	N/A	N/A	SG	1
AR151	chr3	110961051	No gene(<100kb)	N/A	N/A	N/A	N/A	IL	1
76R582	chr3	112667380	No gene(<100kb)	N/A	N/A	N/A	N/A	454	2
68R581	chr3	115657573	Slc30a7	NM_023214	intron 9	disrupt CDS	inv	IL	3
68R544	chr3	116632398	Palmd	NM_023245	intron 3	disrupt CDS	same	IL	2
76R333p19	chr3	116944365	Lppr4	NM_177664	3 prime	77.70kb	inv	454	2
76R333p19	chr3	117585476	Snx7	NM_029655	5 prime	13.62kb	inv	SG	1
76R415	chr3	118141088	AK076759	AK076759	intron 1	not disrupt CDS	same	454	1
76R339p19	chr3	119765383	No gene(<100kb)	N/A	N/A	N/A	N/A	SG	1
76R298p19	chr3	121514045	Abcd3	NM_008991	intron 1	disrupt CDS	same	454	1
76R347p19	chr3	122441686	Pde5a	NM_153422	intron 1	disrupt CDS	inv	IL	17
76R520	chr3	122676514	Usp53	NM_133857	intron 1	not disrupt CDS	inv	SG	1
76R582	chr3	122998280	Sec24d	NM_027135	intron 6	disrupt CDS	same	454	2
76R339p19	chr3	125572398	Ugt8a	NM_011674	intron 5	disrupt CDS	same	SG	1
76R339p19	chr3	126208489	Arsj	NM_173451	3 prime	65.20kb	inv	454	1
76R616	chr3	126254323	Camk2d	NM_001025438	5 prime	45.55kb	same	454	1
68R544	chr3	126661081	Ank2	AK036018	intron 30	disrupt CDS	same	IL	2
68R581	chr3	126814975	Ank2	AK036018	intron 2	disrupt CDS	same	IL	4
76R582	chr3	126833017	Ank2	AK036018	intron 2	disrupt CDS	same	454	1
68R581	chr3	126834755	Ank2	AK036018	intron 2	disrupt CDS	same	IL	1
DR34	chr3	127505334	Tifa	NM_145133	3 prime	4.03kb	same	SG	1
68R581	chr3	127903273	D030025E07Rik	NR_045704	intron 2	not disrupt CDS	inv	IL	1
76R164	chr3	127944875	D030025E07Rik	NR_045704	5 prime	10.35kb	inv	454	1
76R164	chr3	128389922	No gene(<100kb)	N/A	N/A	N/A	N/A	454	6
HCGFAPA151p19	chr3	128948295	Enpep	NM_007934	3 prime	23.80kb	inv	IL	1
76R339p19	chr3	129283086	Elovl6	NM_130450	intron 2	disrupt CDS	inv	IL	3
76R582	chr3	129307700	Elovl6	NM_130450	intron 2	disrupt CDS	same	454	1
AR151	chr3	129317762	Elovl6	NM_130450	intron 3	disrupt CDS	same	IL	1
AR151	chr3	130430399	Rpl34 | Rpl34-ps1	NM_026724 | NM_001199350	intron 4 | intron 4	disrupt CDS | disrupt CDS	inv | inv	IL	1
68R581	chr3	130710836	No gene(<100kb)	N/A	N/A	N/A	N/A	IL	2
76R164	chr3	131232054	Papss1	NM_011863	intron 1	disrupt CDS	inv	454	1
AR151	chr3	131633466	AK076734	AK076734	intron 1	not disrupt CDS	inv	IL	1
76R292p19	chr3	132343095	Aimp1	NM_007926	intron 1	disrupt CDS	same	454	3
68R581	chr3	134124974	4930539C22Rik	NR_040600	5 prime	38.38kb	inv	IL	1
68R544	chr3	135361157	Nfkb1	NM_008689	5 prime	6.65kb	inv	IL	1
68R544	chr3	136088581	1700030L20Rik	NR_040592	3 prime	9.65kb	inv	IL	3
AR151	chr3	136556735	Ppp3ca	NM_008913	intron 8	disrupt CDS	inv	IL	1
AR151	chr3	136578739	Ppp3ca	NM_008913	intron 10	disrupt CDS	inv	IL	5
76R333p19	chr3	136581649	Ppp3ca	NM_008913	intron 10	disrupt CDS	inv	SG	1
AR151	chr3	138205650	Eif4e	NM_007917	intron 2	disrupt CDS	same	IL	3
68R544	chr3	138210600	Eif4e	NM_007917	intron 3	disrupt CDS	same	IL	1
68R447	chr3	139072758	Stpg2	NM_198659	intron 10	disrupt CDS	inv	454	1
76R298p19	chr3	140385483	No gene(<100kb)	N/A	N/A	N/A	N/A	454	1
76R164	chr3	141955970	Pdlim5	NM_019808	intron 7	disrupt CDS	inv	454	5
76R164	chr3	144369234	Sh3glb1	NM_019464	intron 4	disrupt CDS	inv	454	1
76R164	chr3	145157394	Col24a1	NM_027770	intron 47	disrupt CDS	inv	454	11
76R339p19	chr3	147431037	No gene(<100kb)	N/A	N/A	N/A	N/A	IL	1
76R164	chr3	148077124	No gene(<100kb)	N/A	N/A	N/A	N/A	454	4
76R333p19	chr3	149723013	No gene(<100kb)	N/A	N/A	N/A	N/A	454	3
68R581	chr3	150165867	No gene(<100kb)	N/A	N/A	N/A	N/A	IL	1
76R281p19	chr3	150627028	No gene(<100kb)	N/A	N/A	N/A	N/A	SG	1
68R544	chr3	152081795	Zzz3	NM_001080755	intron 1	not disrupt CDS	inv	IL	1
76R347p19	chr3	153171679	St6galnac3	NM_011372	intron 2	disrupt CDS	same	IL	3
76R347p19	chr3	153539429	Msh4	NM_031870	intron 11	disrupt CDS	same	IL	26
76R339p19	chr3	154403463	Erich3	NM_175176	intron 6	disrupt CDS	inv	454	1
68R581	chr3	156822210	Negr1	NM_001039094	intron 5	disrupt CDS	inv	IL	1
AR151	chr3	157861725	Lrrc7	NM_001081358	intron 11	disrupt CDS	same	IL	4
76R347p19	chr3	158561782	No gene(<100kb)	N/A	N/A	N/A	N/A	IL	4
AR151	chr3	159591921	Wls	NR_037590	intron 12	not disrupt CDS	inv	IL	4
CR1	chr4	3271090	No gene(<100kb)	N/A	N/A	N/A	N/A	IL	2
68R544	chr4	4103970	Penk	NM_001002927	5 prime	38.38kb	same	IL	1
AR155	chr4	4318962	No gene(<100kb)	N/A	N/A	N/A	N/A	IL	15
68R544	chr4	4718145	Impad1	NM_177730	intron 1	disrupt CDS	same	IL	1
68R63CSF	chr4	5292889	No gene(<100kb)	N/A	N/A	N/A	N/A	IL	1
76R347p19	chr4	5715189	Fam110b	NM_173426	intron 2	not disrupt CDS	same	IL	4
76R298p19	chr4	6380202	Nsmaf	NM_010945	intron 1	disrupt CDS	inv	SG and 454	6
AR155	chr4	6382604	Nsmaf	NM_010945	5 prime	1.19kb	inv	IL	9
68R581	chr4	8625917	Chd7	NM_001277149	intron 1	not disrupt CDS	same	IL	1
76R333p19	chr4	8647560	Chd7	NM_001277149	intron 1	not disrupt CDS	inv	SG	1
AR155	chr4	8737534	Chd7	NM_001277149	intron 6	disrupt CDS	same	IL	8
AR151	chr4	8826731	Chd7	NM_001277149	3 prime	31.14kb	same	IL	1
76R339p19	chr4	11896534	1700123M08Rik	NR_040577	intron 1	not disrupt CDS	inv	SG	2
AR151	chr4	12085805	Fam92a	NM_026558	intron 5	disrupt CDS	inv	IL	2
68R581	chr4	14411657	Slc26a7	NM_145947	3 prime	20.69kb	inv	IL	4
AR151	chr4	14833736	Tmem55a	NM_028264	intron 5	disrupt CDS	same	IL	1
76R582	chr4	15024250	Necab1	NM_178617	intron 3	disrupt CDS	same	454	1
AR111p19	chr4	16039599	Ripk2	NM_138952	3 prime	10.92kb	inv	IL	4
68R581	chr4	16711568	No gene(<100kb)	N/A	N/A	N/A	N/A	IL	1
76R339p19	chr4	17204968	No gene(<100kb)	N/A	N/A	N/A	N/A	454	3
76R339p19	chr4	21743772	Usp45	NM_152825	intron 11	disrupt CDS	inv	SG, 454 and IL	36
68R581	chr4	22478597	Pou3f2	NM_008899	5 prime	63.08kb	same	IL	1
68R63CSF	chr4	23517899	No gene(<100kb)	N/A	N/A	N/A	N/A	IL	1
AR151	chr4	26612234	4930548K13Rik	NR_040656	intron 1	not disrupt CDS	same	IL	2
68R63CSF	chr4	26947292	No gene(<100kb)	N/A	N/A	N/A	N/A	IL	1
76R164	chr4	31360335	No gene(<100kb)	N/A	N/A	N/A	N/A	454	1
76R339p19	chr4	32226158	Bach2	NM_001109661	5 prime	99.77kb	same	IL	1
76R582	chr4	32429626	Bach2	NM_001109661	intron 2	not disrupt CDS	inv	454	2
76R298p19	chr4	32685123	Gja10	NM_010289	3 prime	2.72kb	same	SG and 454	7
76R339p19	chr4	34736247	Smim8	NM_025471	5 prime	10.66kb	same	454	3
AR151	chr4	34771155	Zfp292	NM_013889	intron 5	disrupt CDS	same	IL	1
76R347p19	chr4	37785623	No gene(<100kb)	N/A	N/A	N/A	N/A	IL	3
68R581	chr4	38778681	No gene(<100kb)	N/A	N/A	N/A	N/A	IL	1
76R298p19	chr4	40401072	Tmem215	NM_177175	5 prime	18.14kb	same	SG	1
AR151	chr4	41025505	Aqp3	NM_016689	3 prime	14.25kb	same	IL	2
76R582	chr4	41319417	Ubap1	NM_023305	intron 3	disrupt CDS	same	454	4
AR111p19	chr4	45606617	Shb	NM_001033306	5 prime	62.92kb	inv	IL	9
76R298p19	chr4	46975814	Gabbr2	NM_001081141	intron 1	disrupt CDS	same	SG	4
76R298p19	chr4	49577317	Aldob	NM_144903	5 prime	14.96kb	inv	454	1
76R292p19	chr4	49642802	Rnf20	NM_182999	5 prime	2.13kb	same	454	4
CR1	chr4	51453486	No gene(<100kb)	N/A	N/A	N/A	N/A	IL	3
68R63CSF	chr4	52055677	C630028M04Rik	NR_040668	intron 1	not disrupt CDS	inv	IL	1
76R339p19	chr4	52372910	Smc2os	NR_045175	3 prime	70.25kb	inv	SG	1
76R339p19	chr4	53249153	4930522O17Rik	NR_040665	5 prime	9.92kb	same	454	2
76R582	chr4	53815007	Tal2	NM_009317	3 prime	15.25kb	inv	454	1
AR111p19	chr4	55380710	Rad23b	NM_009011	intron 2	disrupt CDS	same	IL	20
68R544	chr4	55764244	No gene(<100kb)	N/A	N/A	N/A	N/A	IL	1
76R339p19	chr4	56107053	No gene(<100kb)	N/A	N/A	N/A	N/A	IL	1
68R544	chr4	56287493	AK010245	AK010245	5 prime	50.10kb	inv	SG	6
76R339p19	chr4	56424617	No gene(<100kb)	N/A	N/A	N/A	N/A	SG	1
68R544	chr4	58837785	AI314180	NM_172381	intron 28	disrupt CDS	same	IL	1
68R63CSF	chr4	59042637	Gng10	NM_025277	5 prime	5.39kb	same	IL	1
AR151	chr4	59649950	E130308A19Rik	NM_153158	intron 1	not disrupt CDS	same	IL	1
76R292p19	chr4	60620908	Mup2 | Gm2083	NM_008647 | NM_001134644	intron 6 | intron 2	not disrupt CDS | disrupt CDS	inv | inv	SG	2
76R292p19	chr4	62956906	Col27a1	NM_025685	intron 27	disrupt CDS	inv	454	2
76R339p19	chr4	64441740	No gene(<100kb)	N/A	N/A	N/A	N/A	IL	1
68R581	chr4	68146469	No gene(<100kb)	N/A	N/A	N/A	N/A	IL	1
CR1	chr4	69523069	No gene(<100kb)	N/A	N/A	N/A	N/A	IL	2
AR151	chr4	69637762	No gene(<100kb)	N/A	N/A	N/A	N/A	IL	1
AR155	chr4	75824544	Ptprd	NM_011211	intron 13	disrupt CDS	same	IL	3
AR151	chr4	76831974	Ptprd	NM_011211	intron 7	not disrupt CDS	inv	IL	1
76R339p19	chr4	76986063	Ptprd	NM_011211	intron 5	not disrupt CDS	inv	IL	1
76R333p19	chr4	81842230	Gm5860	NR_040659	3 prime	93.52kb	same	454	1
AR111p19	chr4	83953450	Bnc2	NM_172870	intron 4	disrupt CDS	inv	IL	5
76R582	chr4	84926984	Sh3gl2	NM_019535	intron 1	disrupt CDS	inv	SG	1
76R339p19	chr4	85006542	Sh3gl2	NM_019535	intron 3	disrupt CDS	inv	454	3
76R298p19	chr4	86740741	Slc24a2	NM_172426	intron 2	disrupt CDS	inv	SG	1
68R544	chr4	88041415	Focad	NM_001081184	intron 37	disrupt CDS	same	IL	1
76R582	chr4	90011400	Gm12633	NR_033610	3 prime	14.92kb	inv	454	1
68R581	chr4	90914653	Elavl2	NM_001177883	3 prime	2.80kb	inv	IL	1
68R581	chr4	94230284	Plaa	NM_172695	3 prime	1.55kb	same	IL	2
68R63CSF	chr4	96713716	No gene(<100kb)	N/A	N/A	N/A	N/A	IL	1
68R63CSF	chr4	97194595	E130114P18Rik	NR_015513	3 prime	39.97kb	inv	IL	1
AR151	chr4	97449427	Nfia	NM_001122952	intron 1	disrupt CDS	same	IL	2
68R544	chr4	97478292	Nfia	NM_001122952	intron 2	disrupt CDS	inv	IL	1
76R616	chr4	97548723	Nfia	NM_001122952	intron 2	disrupt CDS	inv	SG	1
76R582	chr4	98375627	Inadl	NM_172696	intron 43	disrupt CDS	inv	454	1
76R136BL	chr4	98520145	Kank4	NM_172872	5 prime	35.92kb	same	IL	46
68R63CSF	chr4	98962050	Atg4c	NM_175029	3 prime	35.57kb	same	IL	1
76R582	chr4	100532576	Cachd1	NM_198037	intron 1	disrupt CDS	same	454	1
76R347p19	chr4	100882541	Jak1	NM_146145	intron 1	not disrupt CDS	same	IL	3
AR151	chr4	101621685	Gm12794	NM_001085516	3 prime	5.90kb	same	IL	1
76R339p19	chr4	104240453	Dab1	NM_010014	intron 2	disrupt CDS	same	IL	1
76R582	chr4	104785999	Prkaa2	NM_178143	5 prime	3.50kb	same	454	1
68R544	chr4	106047466	Usp24	NM_183225	intron 23	disrupt CDS	same	IL	1
AR151	chr4	106052914	Usp24	NM_183225	intron 29	disrupt CDS	inv	IL	2
76R339p19	chr4	106516471	Acot11	NM_025590	5 prime	44.04kb	inv	SG	2
68R544	chr4	106892012	Ldlrad1	NM_001081272	3 prime	1.49kb	inv	IL	1
68R544	chr4	107258598	Glis1	NM_147221	intron 4	disrupt CDS	same	IL	1
76R582	chr4	107366522	Dmrtb1	NM_019872	5 prime	9.76kb	same	454	2
76R582	chr4	108027594	Fam159a	NM_001099303	3 prime	12.79kb	same	454	5
76R339p19	chr4	108680353	Nrd1	NM_146150	intron 1	disrupt CDS	inv	IL	2
68R581	chr4	109497149	Faf1	NM_007983	intron 8	disrupt CDS	inv	IL	1
AR111p19	chr4	109532245	Faf1	NM_007983	intron 12	disrupt CDS	same	IL	3
76R164	chr4	109595518	Faf1	NM_007983	intron 15	disrupt CDS	same	454	18
68R544	chr4	112562539	Skint6	NM_001103199	intron 31	disrupt CDS	same	IL	1
68R544	chr4	112578793	Skint6	NM_001103199	intron 27	disrupt CDS	inv	IL	1
68R544	chr4	115702663	Nsun4	NM_028142	3 prime	1.71kb	inv	IL	1
68R581	chr4	116354127	AV051173	NR_040442	3 prime	3.44kb	same	IL	2
76R582	chr4	117758604	St3gal3	NM_009176	intron 2	disrupt CDS	inv	454	1
68R63CSF	chr4	119582698	Hivep3	NM_010657	intron 1	not disrupt CDS	inv	IL	1
68R581	chr4	120134533	Scmh1	NM_013883	intron 4	not disrupt CDS	inv	IL	3
76R298p19	chr4	120491188	Nfyc	NM_008692	intron 1	not disrupt CDS	same	454	1
76R582	chr4	120667341	Smap2	NM_133716	intron 1	disrupt CDS	same	454	1
AR151	chr4	120852218	Rlf	NM_001081013	intron 2	disrupt CDS	same	IL	1
AR111p19	chr4	124080160	1700057H15Rik	NR_040774	3 prime	46.71kb	same	IL	8
76R339p19	chr4	126132686	Ago1	NM_153403	intron 8	disrupt CDS	inv	SG	2
AR151	chr4	126477913	AU040320	NM_001035525	intron 3	disrupt CDS	inv	IL	1
76R415	chr4	126700956	Sfpq	NM_023603	exon 4	disrupt CDS	inv	454	2
AR151	chr4	131935469	Phactr4	NM_001161797	intron 3	disrupt CDS	inv	IL	1
76R339p19	chr4	132708148	Wasf2	NM_153423	intron 1	not disrupt CDS	inv	IL	1
76R582	chr4	133078298	Kdf1	NM_001083916	intron 1	not disrupt CDS	inv	454	2
AR151	chr4	134126624	Man1c1	NM_207237	intron 8	disrupt CDS	same	IL	1
76R339p19	chr4	135391292	Myom3	NM_001085509	3 prime	19.81kb	same	IL	1
68R544	chr4	136039179	Luzp1	NM_024452	intron 1	not disrupt CDS	same	SG	4
76R339p19	chr4	136126196	Kdm1a	NM_133872	intron 7	disrupt CDS	inv	IL	1
76R616	chr4	138845497	Capzb	NM_009798	intron 8	disrupt CDS	inv	454	2
68R544	chr4	139582749	Igsf21	NM_198610	3 prime	0.02kb	same	IL	1
AR151	chr4	141591212	Tmem51	NM_145402	intron 2	disrupt CDS	same	IL	2
AR151	chr4	141774011	Kazn	NM_001109685	intron 1	disrupt CDS	inv	IL	1
AR33	chr4	143619230	Pramel4	NM_001001319	5 prime	29.80kb	same	SG	4
76R582	chr4	144490236	Dhrs3	NM_011303	intron 1	disrupt CDS	inv	454	1
76R582	chr4	145148378	RP23-282C23.3	BC086318	3 prime	20.92kb	same	454	3
CR1	chr4	147410105	Clcn6	NM_011929	intron 2	disrupt CDS	inv	IL	2
AR151	chr4	147477937	Draxin	NM_027426	intron 6	disrupt CDS	inv	IL	2
AR151	chr4	147877538	Mtor	NM_020009	intron 28	disrupt CDS	inv	IL	1
68R581	chr4	148667598	Kif1b	NM_207682	intron 1	not disrupt CDS	inv	IL	1
68R544	chr4	148799341	Ube4b	NM_022022	intron 1	disrupt CDS	inv	IL	2
76R339p19	chr4	149214355	Spsb1	NM_029035	3 prime	56.04kb	same	IL	1
76R281p19	chr4	150207215	1700045H11Rik | AK033051	NR_040649 | AK033051	intron 3 | intron 2	not disrupt CDS | not disrupt CDS	same | inv	SG	1
76R339p19	chr4	154592567	Ski	NM_011385	intron 1	disrupt CDS	inv	IL	1
AR111p19	chr4	154920321	Gnb1	NM_001160016	intron 7	disrupt CDS	same	IL	28
68R544	chr5	3976523	Akap9	NM_194462	intron 13	disrupt CDS	same	IL	2
AR151	chr5	4988384	Cdk14	NM_011074	intron 10	disrupt CDS	same	IL	3
68R544	chr5	5223523	Cdk14	NM_011074	intron 4	disrupt CDS	same	IL	1
76R582	chr5	8249157	Adam22	NM_001098225	intron 3	disrupt CDS	inv	454	12
68R581	chr5	8807877	Abcb1b	NM_011075	intron 4	disrupt CDS	inv	IL	1
76R582	chr5	9322464	9330182L06Rik	NM_172706	intron 1	disrupt CDS	same	454	3
76R347p19	chr5	9337855	9330182L06Rik	NM_172706	intron 1	disrupt CDS	inv	IL	9
76R164	chr5	11251963	EG545728	BC030042	3 prime	64.15kb	inv	454	3
AR111p19	chr5	12920419	No gene(<100kb)	N/A	N/A	N/A	N/A	IL	28
68R63CSF	chr5	13680222	Sema3a	NM_001243072	3 prime	76.74kb	inv	IL	1
76R347p19	chr5	14618229	Pclo	NM_011995	intron 3	disrupt CDS	same	IL	4
76R333p19	chr5	15692793	Cacna2d1	NM_001110843	intron 4	disrupt CDS	inv	SG	2
68R581	chr5	16595160	No gene(<100kb)	N/A	N/A	N/A	N/A	IL	1
68R544	chr5	16771455	No gene(<100kb)	N/A	N/A	N/A	N/A	IL	1
CR1	chr5	17346645	Cd36	NM_001159558	intron 1	not disrupt CDS	inv	IL	21
68R63CSF	chr5	17397811	Cd36	NM_001159558	5 prime	3.03kb	same	IL	1
68R581	chr5	18698660	Magi2	NM_001170746	5 prime	34.20kb	inv	IL	3
68R544	chr5	19371205	Magi2	NM_001170746	intron 2	disrupt CDS	same	IL	2
AR111p19	chr5	20487991	Ptpn12	NM_011203	3 prime	4.47kb	inv	IL	11
68R63CSF	chr5	22783659	Lhfpl3	NM_029990	3 prime	2.24kb	same	IL	1
76R281p19	chr5	23352128	Tomm7	NM_025394	5 prime	2.17kb	inv	SG	6
68R581	chr5	24873865	Kmt2c	NM_001081383	intron 14	disrupt CDS	inv	IL	1
76R298p19	chr5	27598070	Dpp6	NM_010075	intron 1	disrupt CDS	inv	SG	4
76R164	chr5	28126607	Paxip1	NM_018878	5 prime	8.52kb	inv	454	3
76R339p19	chr5	30459359	Hadha	NM_178878	intron 9	disrupt CDS	same	IL	1
76R582	chr5	31144016	Mapre3	NM_133350	intron 1	not disrupt CDS	same	454	1
AR151	chr5	31203041	Agbl5	NM_001048192	intron 12	disrupt CDS	inv	IL	2
AR151	chr5	32670189	Plb1	NM_001081407	3 prime	3.46kb	inv	IL	1
CR1	chr5	32771079	Ppp1cb	NM_172707	intron 1	disrupt CDS	same	IL	2
AR111p19	chr5	33090529	Pisd	NM_177298	intron 3	disrupt CDS	same	IL	63
76R164	chr5	33592111	Ctbp1	NM_013502	intron 7	disrupt CDS	inv	454	1
AR151	chr5	36820369	Tada2b	NM_001170454	intron 1	disrupt CDS	inv	IL	1
68R63CSF	chr5	37062416	D5Ertd579e	NM_001081232	intron 2	disrupt CDS	inv	IL	1
76R164	chr5	38615209	Lyar	NM_025281	intron 1	not disrupt CDS	inv	454	2
68R63CSF	chr5	44254361	Cd38	NM_007646	5 prime	5.70kb	same	IL	2
76R339p19	chr5	46810307	No gene(<100kb)	N/A	N/A	N/A	N/A	IL	1
76R347p19	chr5	47068058	No gene(<100kb)	N/A	N/A	N/A	N/A	IL	2
76R616	chr5	50647906	No gene(<100kb)	N/A	N/A	N/A	N/A	SG	1
76R347p19	chr5	50860061	AK030154	AK030154	intron 10	not disrupt CDS	same	IL	7
76R347p19	chr5	52573401	Dhx15	NM_007839	intron 2	disrupt CDS	same	IL	5
68R544	chr5	53934109	Rbpj	NM_001080928	5 prime	12.91kb	inv	IL	1
76R616	chr5	53940657	Rbpj	NM_001080928	5 prime	6.36kb	same	454	2
76R281p19	chr5	53997771	Rbpj	NM_001080928	intron 1	disrupt CDS	same	454	1
76R582	chr5	54218547	Tbc1d19	NM_144517	intron 1	disrupt CDS	inv	454	1
76R347p19	chr5	55382089	No gene(<100kb)	N/A	N/A	N/A	N/A	IL	38
68R581	chr5	56335177	No gene(<100kb)	N/A	N/A	N/A	N/A	IL	1
76R347p19	chr5	57869737	4932441J04Rik	NR_015588	3 prime	91.59kb	inv	IL	9
76R616	chr5	59908046	No gene(<100kb)	N/A	N/A	N/A	N/A	454	1
68R63CSF	chr5	62508992	No gene(<100kb)	N/A	N/A	N/A	N/A	IL	1
76R347p19	chr5	62747911	No gene(<100kb)	N/A	N/A	N/A	N/A	IL	5
76R292p19	chr5	63847124	No gene(<100kb)	N/A	N/A	N/A	N/A	SG	10
76R339p19	chr5	64856142	1700027F09Rik	NR_040681	intron 1	not disrupt CDS	same	IL	1
AR151	chr5	65372882	Fam114a1	NM_026667	intron 2	disrupt CDS	inv	IL	2
68R544	chr5	65992225	Ube2k	NM_016786	3 prime	2.00kb	same	IL	1
68R544	chr5	66168743	N4bp2	NM_001024917	intron 3	not disrupt CDS	inv	IL	1
76R347p19	chr5	66169293	N4bp2	NM_001024917	intron 3	not disrupt CDS	inv	IL	4
76R582	chr5	67495398	Phox2b	NM_008888	5 prime	5.03kb	same	454	1
68R581	chr5	68681879	No gene(<100kb)	N/A	N/A	N/A	N/A	IL	1
76R582	chr5	69460159	Kctd8	NM_175519	3 prime	40.36kb	inv	454	12
AR155	chr5	70446131	No gene(<100kb)	N/A	N/A	N/A	N/A	IL	1
76R347p19	chr5	71682988	No gene(<100kb)	N/A	N/A	N/A	N/A	IL	4
AR151	chr5	71867269	Cox7b2	NM_030052	intron 2	not disrupt CDS	same	IL	1
76R616	chr5	72945949	Nfxl1	NM_133921	intron 3	disrupt CDS	same	SG	1
AR151	chr5	73547067	Fryl	NM_028194	intron 3	not disrupt CDS	same	IL	1
76R347p19	chr5	73743267	Ociad2	NM_026950	5 prime	13.39kb	same	IL	5
68R63CSF	chr5	74554127	Rasl11b	NM_026878	5 prime	37.22kb	inv	IL	2
76R333p19	chr5	76375415	Kdr	NM_010612	5 prime	0.96kb	same	454	4
68R581	chr5	78480026	No gene(<100kb)	N/A	N/A	N/A	N/A	IL	4
76R339p19	chr5	79249172	No gene(<100kb)	N/A	N/A	N/A	N/A	IL	1
76R339p19	chr5	79625240	No gene(<100kb)	N/A	N/A	N/A	N/A	IL	1
76R347p19	chr5	80012407	No gene(<100kb)	N/A	N/A	N/A	N/A	IL	13
68R544	chr5	80544760	No gene(<100kb)	N/A	N/A	N/A	N/A	IL	1
68R581	chr5	81354970	Lphn3	NM_198702	5 prime	95.65kb	inv	IL	2
76R333p19	chr5	83362222	No gene(<100kb)	N/A	N/A	N/A	N/A	SG	1
AR33	chr5	83746151	Tecrl	NM_153801	intron 2	disrupt CDS	same	454	1
AR151	chr5	85132742	No gene(<100kb)	N/A	N/A	N/A	N/A	IL	2
76R164	chr5	86046222	No gene(<100kb)	N/A	N/A	N/A	N/A	454	4
76R164	chr5	86564632	Uba6	NM_172712	intron 19	disrupt CDS	inv	454	3
68R63CSF	chr5	87236510	Ythdc1	NM_177680	intron 1	disrupt CDS	inv	IL	1
68R544	chr5	88906834	Ambn	NM_009664	3 prime	9.28kb	inv	IL	1
76R333p19	chr5	90888292	Alb	NM_009654	5 prime	1.62kb	same	454	2
76R339p19	chr5	91033615	Rassf6	NM_028478	intron 8	disrupt CDS	inv	IL	4
76R339p19	chr5	91193839	Cxcl5	NM_009141	3 prime	3.19kb	inv	SG	2
68R544	chr5	92853045	Nup54	NM_183392	intron 6	disrupt CDS	inv	IL	2
76R333p19	chr5	93482310	Sowahb	NM_175270	5 prime	8.26kb	same	SG	12
76R298p19	chr5	93633060	Ccni	NM_017367	intron 1	not disrupt CDS	same	454	2
AR111p19	chr5	96533336	Cnot6l	NM_178854	intron 5	disrupt CDS	inv	IL	1
76R292p19	chr5	96586708	Cnot6l	NM_178854	intron 1	disrupt CDS	same	454	1
76R616	chr5	97380915	Bmp2k	NM_080708	5 prime	45.79kb	same	454	2
68R438	chr5	97718328	AK080443	AK080443	3 prime	81.35kb	same	454	1
AR151	chr5	100483769	Enoph1	NM_026421	intron 1	disrupt CDS	inv	IL	3
68R581	chr5	101687873	No gene(<100kb)	N/A	N/A	N/A	N/A	IL	2
AR155	chr5	103059282	Arhgap24	NM_146161	intron 1	not disrupt CDS	inv	IL	4
76R347p19	chr5	103744580	4930429D17Rik	NR_040699	5 prime	16.53kb	inv	IL	2
68R544	chr5	103899290	Ptpn13	NM_011204	intron 2	disrupt CDS	inv	IL	1
76R339p19	chr5	106158979	Lrrc8d	NM_001122768	intron 1	not disrupt CDS	inv	IL	1
AR155	chr5	107048386	Zfp644	NM_026856	intron 6	disrupt CDS	same	IL	1
AR151	chr5	108201581	Evi5	NM_007964	intron 16	disrupt CDS	inv	IL	3
AR151	chr5	110680893	Ankle2	NM_027922	intron 10	disrupt CDS	same	IL	1
76R347p19	chr5	111140298	Ep400	NM_029337	intron 15	disrupt CDS	same	IL	3
76R164	chr5	111231569	Ulk1	NM_009469	intron 3	disrupt CDS	inv	454	2
68R581	chr5	112997807	Sez6l	NM_001253916	intron 1	disrupt CDS	inv	IL	2
DR34	chr5	113094085	Myo18b	NM_028901	3 prime	23.81kb	same	454	2
76R339p19	chr5	115536068	Sppl3	NM_029012	intron 6	disrupt CDS	inv	IL	1
76R582	chr5	116446901	Cit	NM_007708	intron 43	disrupt CDS	same	454	2
76R281p19	chr5	116553579	AK049264	AK049264	5 prime	20.04kb	inv	SG	1
76R582	chr5	119099509	Med13l	NM_172424	intron 2	disrupt CDS	inv	454	1
76R164	chr5	119463901	4930413E15Rik	NR_040694	3 prime	52.63kb	inv	454	4
AR33	chr5	119851539	No gene(<100kb)	N/A	N/A	N/A	N/A	454	2
76R164	chr5	121399345	Rph3a	NM_011286	intron 15	disrupt CDS	inv	454	4
76R520	chr5	121852306	Naa25	NM_172722	intron 1	disrupt CDS	same	454	1
68R63CSF	chr5	122558659	Ccdc63	NM_183307	intron 12	disrupt CDS	same	IL	1
CR1	chr5	122817160	Fam216a	NM_026883	intron 5	disrupt CDS	same	IL	1
76R582	chr5	122912549	Atp2a2	NM_001110140	intron 11	disrupt CDS	same	454	1
76R582	chr5	122922044	Atp2a2	NM_001110140	intron 6	disrupt CDS	same	454	2
68R544	chr5	123424514	Kdm2b	NM_001005866	intron 4	disrupt CDS	inv	IL	1
76R347p19	chr5	123804228	Bcl7a	NM_029850	intron 2	disrupt CDS	inv	IL	2
AR151	chr5	123878249	Mlxip	NM_177582	intron 1	disrupt CDS	same	IL	2
76R281p19	chr5	124587254	Pitpnm2	NM_011256	intron 6	disrupt CDS	same	454	1
68R544	chr5	125381987	Zfp664	NM_001081750	3 prime	12.99kb	inv	IL	1
76R281p19	chr5	127714126	Tmem132c	NM_175432	5 prime	8.07kb	same	SG	1
AR151	chr5	128289414	Tmem132d	NM_172885	intron 5	disrupt CDS	same	IL	1
76R582	chr5	129601738	Gpr133	NM_001081342	5 prime	0.89kb	inv	SG	1
68R544	chr5	130284073	Psph	NM_133900	intron 3	not disrupt CDS	inv	IL	1
76R190	chr5	130459446	Vkorc1l1	NM_027121	exon 3	not disrupt CDS	same	454	23
76R292p19	chr5	131155488	Caln1	NM_181045	intron 5	disrupt CDS	same	SG	1
AR33	chr5	131652168	Wbscr17	NM_145218	intron 1	disrupt CDS	inv	SG	1
76R339p19	chr5	131970857	Auts2	NM_177047	intron 6	disrupt CDS	inv	454	1
76R616	chr5	132171316	Auts2	NM_177047	intron 5	disrupt CDS	inv	454	1
68R544	chr5	133258166	No gene(<100kb)	N/A	N/A	N/A	N/A	IL	2
76R520	chr5	133489235	No gene(<100kb)	N/A	N/A	N/A	N/A	454	1
76R164	chr5	134370775	No gene(<100kb)	N/A	N/A	N/A	N/A	454	1
76R616	chr5	134561571	Gatsl2	NM_030719	5 prime	14.05kb	inv	454	1
68R544	chr5	134768630	Gtf2i	NM_010365	intron 3	disrupt CDS	same	IL	1
76R339p19	chr5	136959601	Cux1	NM_198602	intron 2	disrupt CDS	inv	IL	1
76R339p19	chr5	137733503	Ache	NM_009599	intron 3	disrupt CDS	inv	SG	2
76R292p19	chr5	139546193	Prkar1b	NM_008923	intron 4	disrupt CDS	same	454	1
76R292p19	chr5	140133545	Micall2	NM_174850	3 prime	49.10kb	inv	454	1
68R447	chr5	140477539	Mad1l1	NM_010752	3 prime	7.10kb	inv	454	2
76R339p19	chr5	140630740	Mad1l1	NM_010752	intron 11	disrupt CDS	inv	IL	3
68R117p19	chr5	141424766	Card11	NM_175362	intron 1	not disrupt CDS	same	454	2
68R544	chr5	143855089	Rnf216	NM_080561	intron 2	disrupt CDS	same	IL	1
76R281p19	chr5	144337153	Fam220a	NM_133703	3 prime	11.76kb	same	454	2
68R544	chr5	144730849	Ccz1	NM_177682	3 prime	17.93kb	inv	IL	3
76R164	chr5	145521375	Tmem130	NM_177735	intron 1	disrupt CDS	inv	454	2
68R439	chr5	145664287	Smurf1	NM_001038627	intron 1	disrupt CDS	same	SG	2
76R582	chr5	145945728	Atp5j2	NM_020582	intron 2	disrupt CDS	inv	454	42
AR155	chr5	146835989	Cyp3a25	NR_030782	5 prime	14.80kb	same	IL	6
AR111p19	chr5	147061921	Cdk8	NM_153599	intron 1	disrupt CDS	same	IL	16
76R582	chr5	149024511	Mtus2	NM_029920	intron 5	disrupt CDS	inv	454	1
76R339p19	chr5	149408822	Ubl3	NM_011908	5 prime	44.46kb	same	SG	2
68R581	chr6	3416602	Hepacam2	NM_178899	intron 7	disrupt CDS	inv	IL	1
76R339p19	chr6	3419306	Hepacam2	NM_178899	intron 4	disrupt CDS	same	IL	2
76R333p19	chr6	3514711	Ccdc132	NM_024260	intron 17	disrupt CDS	inv	454	1
76R347p19	chr6	4586013	Casd1	NM_145398	intron 15	disrupt CDS	same	IL	2
68R544	chr6	5455788	Pdk4	NM_013743	5 prime	9.51kb	inv	IL	1
76R339p19	chr6	8438192	Glcci1	NM_133236	intron 4	disrupt CDS	same	SG and 454	2
76R616	chr6	9021305	Nxph1	NM_008751	intron 1	disrupt CDS	inv	454	1
76R582	chr6	11626216	No gene(<100kb)	N/A	N/A	N/A	N/A	454	1
AR111p19	chr6	11705239	No gene(<100kb)	N/A	N/A	N/A	N/A	IL	16
68R581	chr6	17134846	Tes	NM_207176	3 prime	79.02kb	inv	IL	1
68R581	chr6	17743271	St7	NM_001083315	intron 1	disrupt CDS	same	IL	1
76R582	chr6	19160842	No gene(<100kb)	N/A	N/A	N/A	N/A	454	2
76R298p19	chr6	19681821	No gene(<100kb)	N/A	N/A	N/A	N/A	SG	1
68R581	chr6	20812634	No gene(<100kb)	N/A	N/A	N/A	N/A	IL	2
68R63CSF	chr6	21353894	Kcnd2	NM_019697	intron 1	disrupt CDS	same	IL	1
AR33	chr6	21461538	Kcnd2	NM_019697	intron 1	disrupt CDS	same	454	1
68R581	chr6	23474327	Cadps2	NM_153163	intron 7	disrupt CDS	inv	IL	2
68R544	chr6	24570168	Wasl	NM_028459	intron 8	disrupt CDS	same	IL	5
68R581	chr6	25634056	Gpr37	NM_010338	intron 1	disrupt CDS	inv	IL	1
AR151	chr6	26756917	No gene(<100kb)	N/A	N/A	N/A	N/A	IL	4
68R544	chr6	27244546	Grm8	NM_008174	intron 9	disrupt CDS	same	IL	1
68R544	chr6	28207084	Zfp800	NM_001081678	intron 2	disrupt CDS	inv	IL	1
76R616	chr6	30610362	Cep41	NM_031998	intron 6	disrupt CDS	same	SG	2
76R292p19	chr6	31039076	Lincpint	NR_110471	3 prime	4.49kb	same	454	1
76R298p19	chr6	31058674	Lincpint	NR_110471	intron 3	not disrupt CDS	same	454	1
76R339p19	chr6	31374816	Mkln1	NM_013791	intron 2	disrupt CDS	inv	SG	2
76R333p19	chr6	31377425	Mkln1	NM_013791	intron 3	disrupt CDS	inv	SG	1
76R582	chr6	31385328	Mkln1	NM_013791	intron 6	disrupt CDS	same	454	2
68R544	chr6	31445925	Mkln1	NM_013791	intron 15	disrupt CDS	same	IL	1
68R544	chr6	34276637	Akr1b3	NM_009658	5 prime	9.15kb	inv	IL	1
76R339p19	chr6	34982804	Cnot4	NM_001164414	intron 10	disrupt CDS	inv	SG	1
68R581	chr6	36652331	Ptn	NM_008973	3 prime	13.33kb	same	IL	1
76R339p19	chr6	38365805	Ttc26	NM_153600	intron 15	disrupt CDS	inv	IL	1
AR111p19	chr6	39614996	Braf	NM_139294	intron 6	disrupt CDS	inv	IL	5
68R581	chr6	39781527	Mrps33	NM_010270	5 prime	20.59kb	same	IL	1
AR151	chr6	40177266	Tmem178b	NM_001004182	intron 2	disrupt CDS	inv	IL	2
76R292p19	chr6	40193337	Tmem178b	NM_001004182	intron 2	disrupt CDS	inv	454	1
76R582	chr6	42214265	Tmem139	NM_175408	exon 3	not disrupt CDS	inv	454	4
76R347p19	chr6	43670041	Tpk1	NM_013861	5 prime	53.87kb	same	IL	2
76R164	chr6	44168498	No gene(<100kb)	N/A	N/A	N/A	N/A	454	2
76R339p19	chr6	44672267	No gene(<100kb)	N/A	N/A	N/A	N/A	454	1
68R544	chr6	44941517	Cntnap2	NM_001004357	5 prime	68.54kb	inv	IL	1
76R582	chr6	44985682	Cntnap2	NM_001004357	5 prime	24.38kb	inv	454	5
76R582	chr6	44985686	Cntnap2	NM_001004357	5 prime	24.37kb	inv	454	1
68R581	chr6	47260362	Cntnap2	NM_001004357	3 prime	8.99kb	same	IL	2
CR1	chr6	47761923	Pdia4	NM_009787	intron 1	disrupt CDS	inv	IL	6
76R327p19	chr6	47787226	Zfp398	NM_173034	intron 1	disrupt CDS	same	454	3
68R544	chr6	47875580	Zfp212	NM_145576	intron 1	disrupt CDS	inv	IL	1
76R339p19	chr6	48057100	Zfp746	NM_001163475	5 prime	20.51kb	same	454	1
76R339p19	chr6	48360834	Krba1	NM_133922	intron 11	disrupt CDS	inv	454	1
HCGFAPA151p19	chr6	50238011	Osbpl3	NM_001163645	3 prime	5.31kb	inv	IL	1
76R339p19	chr6	54960681	Ggct	NM_026637	5 prime	17.82kb	same	IL	1
76R164	chr6	56500359	No gene(<100kb)	N/A	N/A	N/A	N/A	454	1
68R581	chr6	56705918	Avl9	NM_030235	intron 15	disrupt CDS	same	IL	1
76R339p19	chr6	57612500	Herc6 | Pigy	NM_025992 | AK029193	intron 22 | intron 4	disrupt CDS | not disrupt CDS	same | inv	454	1
76R339p19	chr6	58551946	Abcg2	NM_011920	intron 1	not disrupt CDS	inv	IL	1
76R298p19	chr6	59845722	No gene(<100kb)	N/A	N/A	N/A	N/A	454	1
76R298p19	chr6	61409169	Ccser1	NM_183310	intron 5	disrupt CDS	inv	454	1
68R544	chr6	62263135	Ccser1	NM_183310	intron 10	disrupt CDS	inv	IL	1
76R582	chr6	63143123	Grid2	NM_008167	5 prime	63.73kb	inv	454	1
68R581	chr6	63217569	Grid2	NM_008167	intron 1	disrupt CDS	same	IL	1
76R339p19	chr6	64035995	Grid2	NM_008167	intron 7	disrupt CDS	inv	SG	1
68R63CSF	chr6	65078290	Hpgds	NM_019455	intron 4	disrupt CDS	inv	IL	1
68R544	chr6	66133755	No gene(<100kb)	N/A	N/A	N/A	N/A	IL	5
76R582	chr6	70816181	Eif2ak3	NM_010121	intron 2	disrupt CDS	same	454	1
AR151	chr6	76618016	No gene(<100kb)	N/A	N/A	N/A	N/A	IL	1
76R339p19	chr6	77640187	Ctnna2	NM_145732	intron 4	disrupt CDS	same	IL	1
AR151	chr6	78460575	Reg3g	NM_011260	5 prime	41.71kb	inv	IL	1
DR34	chr6	84104241	Dysf	NM_001077694	intron 40	disrupt CDS	inv	454	2
68R581	chr6	84846780	Exoc6b	NM_177077	intron 7	disrupt CDS	same	IL	1
76R339p19	chr6	87452046	Arhgap25	NM_001037727	intron 1	disrupt CDS	same	IL	3
DR34	chr6	87784713	Isy1	NM_133934	intron 3	disrupt CDS	inv	454	1
AR151	chr6	92379523	Prickle2	NM_001134460	intron 2	disrupt CDS	same	IL	1
AR151	chr6	92958137	9530026P05Rik	NR_015530	intron 1	not disrupt CDS	same	IL	1
76R339p19	chr6	95216233	AY512915	NR_033559	3 prime	24.33kb	inv	IL	1
AR151	chr6	96363662	Fam19a1	NM_182808	intron 2	disrupt CDS	inv	IL	8
76R298p19	chr6	97205799	Lmod3	NM_001081157	5 prime	3.03kb	inv	454	1
76R339p19	chr6	98081171	No gene(<100kb)	N/A	N/A	N/A	N/A	IL	2
68R544	chr6	98808434	Foxp1	NM_053202	3 prime	66.90kb	same	IL	1
76R247BL	chr6	99104143	Foxp1	NM_053202	intron 5	disrupt CDS	same	IL	1
76R582	chr6	99275848	Foxp1	NM_053202	intron 2	not disrupt CDS	inv	454	30
68R63CSF	chr6	99453052	Foxp1	NM_053202	intron 1	not disrupt CDS	same	IL	1
DR34	chr6	100972614	No gene(<100kb)	N/A	N/A	N/A	N/A	454	1
68R581	chr6	103930575	No gene(<100kb)	N/A	N/A	N/A	N/A	IL	2
68R544	chr6	105090575	No gene(<100kb)	N/A	N/A	N/A	N/A	IL	1
76R339p19	chr6	105272623	No gene(<100kb)	N/A	N/A	N/A	N/A	IL	3
68R63CSF	chr6	106742224	Crbn	NM_021449	intron 4	disrupt CDS	inv	IL	1
76R164	chr6	106745694	Crbn	NM_021449	intron 2	disrupt CDS	inv	454	1
76R298p19	chr6	107752530	No gene(<100kb)	N/A	N/A	N/A	N/A	454	3
AR33	chr6	107882522	No gene(<100kb)	N/A	N/A	N/A	N/A	454	3
76R164	chr6	108512927	Itpr1	NM_010585	3 prime	11.82kb	inv	454	4
68R544	chr6	110049892	No gene(<100kb)	N/A	N/A	N/A	N/A	IL	1
68R447	chr6	111998473	No gene(<100kb)	N/A	N/A	N/A	N/A	SG	2
76R339p19	chr6	112710091	Srgap3	NM_080448	intron 10	disrupt CDS	same	SG	1
AR151	chr6	116462772	Olfr212	NM_001011800	intron 1	not disrupt CDS	inv	IL	1
68R544	chr6	119621330	Erc1	NM_053204	intron 17	disrupt CDS	same	IL	1
68R581	chr6	121920497	Mug2	NM_008646	5 prime	36.32kb	same	IL	1
68R117p19	chr6	122918459	Clec4a3	NM_153197	intron 5	disrupt CDS	inv	SG	2
76R339p19	chr6	123006452	Clec4b1	NM_027218	intron 2	disrupt CDS	same	IL	2
76R582	chr6	125295100	Scnn1a	NM_011324	3 prime	0.14kb	inv	454	1
76R339p19	chr6	126108812	Ntf3	NM_008742	intron 1	not disrupt CDS	inv	IL	1
76R339p19	chr6	127655959	Prmt8	NM_201371	intron 6	disrupt CDS	same	IL	1
76R298p19	chr6	131254153	Styk1	NM_172891	intron 6	disrupt CDS	inv	SG	1
68R581	chr6	131856185	No gene(<100kb)	N/A	N/A	N/A	N/A	IL	2
68R581	chr6	134509089	Lrp6	NM_008514	intron 1	disrupt CDS	inv	IL	1
AR151	chr6	134689508	Dusp16	NM_130447	intron 4	disrupt CDS	inv	IL	1
76R616	chr6	134718111	Dusp16	NM_130447	intron 1	not disrupt CDS	inv	454	1
AR151	chr6	136133464	Grin2b	NM_008171	5 prime	9.94kb	same	IL	1
CR1	chr6	136868032	Erp27	NM_026983	intron 3	disrupt CDS	same	IL	8
AR151	chr6	137690612	Strap	NM_011499	intron 6	disrupt CDS	inv	IL	1
68R581	chr6	139181850	4922502N22Rik	NR_045149	3 prime	82.27kb	inv	IL	1
68R581	chr6	140061966	Capza3	NM_007605	3 prime	70.66kb	same	IL	1
76R582	chr6	140408798	Plekha5	NM_144920	intron 3	disrupt CDS	inv	454	1
68R544	chr6	140577035	Aebp2	NM_178803	intron 1	not disrupt CDS	inv	IL	1
76R164	chr6	141303307	Pde3a	NM_018779	intron 1	disrupt CDS	same	454	2
68R544	chr6	141816909	Slco1a4	NM_030687	5 prime	12.22kb	inv	IL	1
AR111p19	chr6	142549568	Abcc9	NM_021042	intron 34	disrupt CDS	inv	IL	18
AR151	chr6	143123974	Etnk1	NM_029250	intron 1	disrupt CDS	same	IL	1
68R63CSF	chr6	145950799	Sspn	NM_010656	3 prime	37.05kb	same	IL	3
AR151	chr6	146497657	Asun	NM_138757	3 prime	0.50kb	inv	IL	1
76R292p19	chr6	147332947	Ccdc91	NM_025911	5 prime	91.45kb	same	454	1
68R63CSF	chr6	149144961	Amn1	NM_001113424	5 prime	7.73kb	inv	IL	2
68R63CSF	chr7	3507589	Tarm1	NM_177363	5 prime	4.16kb	inv	IL	1
76R582	chr7	5001620	AK080857	AK080857	intron 2	not disrupt CDS	same	454	2
76R298p19	chr7	6122839	Zfp444	NM_028316	5 prime	1.25kb	same	454	1
AR33	chr7	12418120	Vmn1r74	NM_134206	5 prime	14.00kb	inv	SG	1
68R581	chr7	13191234	Vmn2r53	NM_001104644	intron 1	disrupt CDS	same	IL	1
AR111p19	chr7	13313893	Vmn2r56	NM_001104648	intron 1	disrupt CDS	inv	IL	1
76R347p19	chr7	14310141	Sult2a2	NM_009286	5 prime	8.71kb	same	IL	3
76R347p19	chr7	17631588	Hif3a	NM_016868	intron 8	disrupt CDS	inv	IL	8
68R544	chr7	19790672	Eml2	NM_001162996	intron 18	disrupt CDS	inv	IL	1
68R544	chr7	20245951	Clptm1	NM_019649	intron 1	disrupt CDS	same	IL	1
68R63CSF	chr7	25201599	Smg9	NM_028047	exon 8	disrupt CDS	same	IL	1
68R544	chr7	25497140	BC049730	NM_199150	intron 3	disrupt CDS	same	454	3
CR1	chr7	25651194	Lypd4	NM_182785	intron 3	disrupt CDS	same	IL	2
76R582	chr7	26532502	Hnrnpul1	NM_144922	intron 3	disrupt CDS	inv	454	2
68R581	chr7	27993874	Itpkc	NM_181593	intron 6	disrupt CDS	inv	IL	1
76R582	chr7	28385064	Akt2	NM_001110208	intron 1	not disrupt CDS	inv	454	1
68R544	chr7	30265477	Sipa1l3	NM_001081028	intron 2	not disrupt CDS	same	IL	1
68R63CSF	chr7	32291377	No gene(<100kb)	N/A	N/A	N/A	N/A	IL	1
68R63CSF	chr7	38972764	1600014C10Rik	NM_001085385	intron 1	not disrupt CDS	same	IL	1
76R339p19	chr7	50659692	Siglecg	NM_172900	5 prime	3.96kb	same	SG	1
76R582	chr7	50955000	AK134755	AK134755	intron 6	not disrupt CDS	inv	454	8
76R339p19	chr7	54108169	Ldha	NM_010699	intron 6	disrupt CDS	same	SG	1
76R298p19	chr7	54153021	Tsg101	NM_021884	intron 7	disrupt CDS	same	SG	1
76R292p19	chr7	54181517	Uevld	NM_001040695	exon 12	not disrupt CDS	same	SG	1
CR1	chr7	54460765	Mrgpra6	NM_205821	5 prime	16.04kb	inv	IL	1
AR155	chr7	56047296	Zdhhc13	NM_028031	intron 1	disrupt CDS	same	IL	1
68R544	chr7	56810771	Nav2	NM_001111016	intron 18	disrupt CDS	inv	IL	1
76R136BL	chr7	58020894	Nell1	NM_001037906	intron 15	disrupt CDS	same	IL	130
68R544	chr7	61054524	No gene(<100kb)	N/A	N/A	N/A	N/A	IL	1
68R63CSF	chr7	61716331	No gene(<100kb)	N/A	N/A	N/A	N/A	IL	1
CR1	chr7	61778935	No gene(<100kb)	N/A	N/A	N/A	N/A	IL	2
68R63CSF	chr7	61956765	No gene(<100kb)	N/A	N/A	N/A	N/A	IL	1
76R347p19	chr7	63132928	Cyfip1	NM_001164662	intron 6	disrupt CDS	inv	IL	2
76R298p19	chr7	63158813	Cyfip1	NM_001164662	intron 18	disrupt CDS	same	SG and 454	7
68R63CSF	chr7	64758604	Gabra5	NM_176942	intron 2	disrupt CDS	same	IL	1
AR151	chr7	65519661	No gene(<100kb)	N/A	N/A	N/A	N/A	IL	1
76R333p19	chr7	65659979	No gene(<100kb)	N/A	N/A	N/A	N/A	454	1
76R339p19	chr7	66079444	Atp10a	NM_009728	intron 16	disrupt CDS	inv	IL	1
AR151	chr7	66515476	Ube3a	NM_173010	intron 2	disrupt CDS	inv	IL	2
68R581	chr7	74428691	Mef2a	NM_001033713	intron 4	disrupt CDS	inv	IL	1
76R164	chr7	74648633	Lrrc28	NM_175124	3 prime	9.66kb	inv	454	2
76R164	chr7	74666509	Lrrc28	NM_175124	intron 9	disrupt CDS	inv	454	1
76R292p19	chr7	75953325	Arrdc4	NM_001042592	5 prime	59.20kb	same	SG	1
68R544	chr7	76561527	4930402F11Rik	NR_045940	5 prime	79.45kb	same	IL	1
76R347p19	chr7	78485783	No gene(<100kb)	N/A	N/A	N/A	N/A	IL	2
76R582	chr7	78591432	No gene(<100kb)	N/A	N/A	N/A	N/A	454	1
76R333p19	chr7	79470042	Mctp2	NM_001024703	5 prime	18.56kb	inv	SG	3
76R347p19	chr7	80552342	Rgma	NM_177740	intron 2	disrupt CDS	inv	IL	3
76R582	chr7	80665420	Chd2	NM_001081345	intron 2	disrupt CDS	same	454	2
68R544	chr7	81279465	No gene(<100kb)	N/A	N/A	N/A	N/A	IL	4
68R63CSF	chr7	81441764	Slco3a1	NM_001038643	intron 9	disrupt CDS	inv	IL	1
68R63CSF	chr7	81662989	Slco3a1	NM_001038643	intron 1	disrupt CDS	inv	IL	1
AR151	chr7	82595686	Akap13	NM_029332	5 prime	4.73kb	same	IL	1
76R339p19	chr7	82662150	Akap13	NM_029332	intron 1	not disrupt CDS	inv	IL	1
76R339p19	chr7	84642130	No gene(<100kb)	N/A	N/A	N/A	N/A	SG	1
AR151	chr7	87152728	Zfp710	NM_001145999	5 prime	16.97kb	same	IL	2
AR151	chr7	87919374	Iqgap1	NM_016721	intron 2	disrupt CDS	inv	IL	1
76R327p19	chr7	87946935	Iqgap1	NM_016721	intron 1	disrupt CDS	same	454	1
76R582	chr7	89267418	Sh3gl3	NM_017400	5 prime	52.31kb	same	454	2
76R339p19	chr7	91026926	Mesdc1	NM_030705	3 prime	2.08kb	inv	IL	1
AR151	chr7	91115620	Cemip	NM_030728	intron 13	disrupt CDS	same	IL	3
HCGFAPA151p19	chr7	92282318	Vmn2r67	NM_001102579	3 prime	2.43kb	same	IL	2
76R339p19	chr7	93221015	Vmn2r75	NM_001102578	3 prime	75.54kb	inv	IL	1
76R582	chr7	95291478	Grm5	NM_001081414	3 prime	7.91kb	same	454	2
68R63CSF	chr7	95356692	Ctsc	NM_009982	5 prime	69.91kb	same	IL	1
76R292p19	chr7	95432904	Ctsc	NM_009982	intron 2	disrupt CDS	inv	SG	2
AR151	chr7	96387232	Tmem135	NM_028343	intron 5	disrupt CDS	same	IL	1
76R339p19	chr7	96483021	Tmem135	NM_028343	intron 1	disrupt CDS	same	IL	1
68R544	chr7	98925440	Dlg2	NM_011807	intron 3	disrupt CDS	same	IL	2
68R63CSF	chr7	100509826	No gene(<100kb)	N/A	N/A	N/A	N/A	IL	1
CR1	chr7	101498260	AK077481	AK077481	intron 2	not disrupt CDS	same	IL	1
76R292p19	chr7	103409819	Tenm4	NM_011858	intron 1	not disrupt CDS	same	454	2
68R438	chr7	104215992	Nars2	NM_153591	3 prime	2.73kb	same	454	1
76R339p19	chr7	104235437	Gab2	NM_010248	intron 1	disrupt CDS	same	454	2
76R333p19	chr7	105768932	2210018M11Rik	NM_172280	intron 10	disrupt CDS	inv	454	1
76R347p19	chr7	106082950	Uvrag	NM_178635	intron 13	disrupt CDS	inv	IL	5
68R581	chr7	106262215	Uvrag	NM_178635	intron 2	disrupt CDS	inv	IL	3
76R339p19	chr7	106432259	Map6	NM_010837	intron 1	disrupt CDS	inv	IL	1
AR151	chr7	107988175	Fam168a	NM_178764	exon 9	not disrupt CDS	inv	IL	3
AR151	chr7	109178576	Rnf121	NM_029211	intron 5	disrupt CDS	same	IL	1
AR155	chr7	109373578	Pgap2	NM_145583	intron 2	not disrupt CDS	inv	IL	1
76R339p19	chr7	111211489	Olfr643	NM_147077	5 prime	3.38kb	same	IL	1
AR151	chr7	114743069	Ppfibp2	NM_008905	intron 1	not disrupt CDS	same	IL	2
AR151	chr7	115941419	Olfr514	NM_146726	3 prime	27.16kb	same	IL	1
76R582	chr7	116390760	Stk33	NM_054103	3 prime	31.97kb	same	454	1
AR111p19	chr7	117029713	Dennd5a	NM_021494	3 prime	7.58kb	same	IL	1
76R616	chr7	117241411	AK005418	AK005418	intron 2	not disrupt CDS	inv	454	1
76R298p19	chr7	117267704	Wee1	NM_009516	intron 1	disrupt CDS	same	454	1
68R447	chr7	117481196	Sbf2	NM_177324	intron 30	disrupt CDS	inv	SG	1
76R333p19	chr7	117615075	Sbf2	NM_177324	intron 3	disrupt CDS	inv	454	1
AR155	chr7	117993039	Lyve1	NM_053247	3 prime	1.08kb	same	IL	58
68R544	chr7	118014255	Mrvi1	NM_194464	exon 21	not disrupt CDS	inv	IL	1
AR155	chr7	118066173	Mrvi1	NM_194464	intron 9	disrupt CDS	same	IL	1
68R63CSF	chr7	120499079	Btbd10	NM_133700	intron 3	not disrupt CDS	inv	IL	1
76R333p19	chr7	120830571	AK035124	AK035124	3 prime	13.83kb	inv	SG	1
76R292p19	chr7	121379778	Copb1	NM_033370	intron 11	disrupt CDS	same	454	2
68R63CSF	chr7	121665108	Pde3b	NM_011055	intron 9	disrupt CDS	same	IL	1
HCGFAPA151p19	chr7	123147604	Sox6	NM_001025560	intron 1	not disrupt CDS	inv	IL	1
AR151	chr7	125307442	Smg1	NM_001031814	intron 38	disrupt CDS	same	IL	1
68R63CSF	chr7	125347656	Smg1	NM_001031814	intron 6	disrupt CDS	same	IL	1
HCGFAPA151p19	chr7	125651412	Itpripl2	NM_001033380	5 prime	15.92kb	same	IL	49
68R544	chr7	125689791	Tmc7	NM_172476	intron 11	disrupt CDS	inv	IL	1
76R333p19	chr7	127250877	Tmem159	NM_145586	intron 2	disrupt CDS	same	454	1
AR151	chr7	127497946	Abca15	NM_177213	intron 11	disrupt CDS	inv	IL	1
68R544	chr7	127748451	E130201H02Rik	NR_024324	3 prime	6.46kb	inv	IL	1
68R581	chr7	129238538	Ndufab1	NM_028177	intron 2	disrupt CDS	inv	IL	1
AR151	chr7	129535223	Prkcb	NM_008855	intron 2	disrupt CDS	inv	IL	3
76R292p19	chr7	130318841	Tnrc6a	NM_144925	intron 8	disrupt CDS	inv	SG	4
76R333p19	chr7	131571080	Hs3st4	NM_001252072	3 prime	28.58kb	inv	SG and 454	3
AR151	chr7	131706755	3100003L05Rik	NR_045907	3 prime	62.43kb	same	IL	1
68R544	chr7	132888996	D430042O09Rik	NM_001081022	intron 2	disrupt CDS	same	IL	2
AR155	chr7	134078151	Kctd13	NM_172747	intron 2	disrupt CDS	same	IL	11
68R544	chr7	135008988	Zfp668	NM_146259	exon 3	not disrupt CDS	inv	SG, 454 and IL	54
68R63CSF	chr7	135121438	Fus	NM_139149	intron 9	disrupt CDS	same	IL	1
76R582	chr7	137629626	Ate1	NM_013799	intron 7	disrupt CDS	same	454	1
76R150BL	chr7	140913221	Dhx32	NM_133941	intron 11	disrupt CDS	same	SG	1
CR1	chr7	141848151	Dock1	NM_001033420	5 prime	14.22kb	inv	IL	1
76R421	chr7	143482591	C230079O03	NR_040459	3 prime	41.31kb	inv	IL	5
AR151	chr7	145103661	No gene(<100kb)	N/A	N/A	N/A	N/A	IL	1
76R298p19	chr7	146567916	Inpp5a	NM_183144	5 prime	7.09kb	inv	454	1
68R447	chr7	148216307	Ifitm6	NM_001033632	5 prime	13.52kb	inv	454	2
68R63CSF	chr7	152130137	Ccnd1	NM_007631	5 prime	4.31kb	inv	IL	1
76R292p19	chr7	152181726	Ccnd1	NM_007631	5 prime	55.90kb	inv	454	1
68R544	chr8	3531663	Pnpla6	NM_001122818	exon 19	disrupt CDS	inv	IL	1
76R333p19	chr8	4279463	Timm44	NM_011592	5 prime	3.56kb	inv	SG	1
68R581	chr8	4294035	Elavl1	NM_010485	intron 5	disrupt CDS	inv	IL	3
76R298p19	chr8	6220416	No gene(<100kb)	N/A	N/A	N/A	N/A	SG	1
68R544	chr8	8016245	AK082314	AK082314	3 prime	28.33kb	same	454	1
68R544	chr8	9852479	Fam155a	NM_173446	5 prime	81.46kb	inv	IL	1
68R581	chr8	11299645	Col4a1	NM_009931	intron 1	disrupt CDS	inv	IL	1
76R582	chr8	12512492	D630011A20Rik	AK085316	3 prime	41.78kb	same	454	1
76R333p19	chr8	15556179	No gene(<100kb)	N/A	N/A	N/A	N/A	SG	1
68R544	chr8	17115197	Csmd1	NM_053171	intron 2	disrupt CDS	inv	IL	1
CR1	chr8	17775117	No gene(<100kb)	N/A	N/A	N/A	N/A	IL	2
68R63CSF	chr8	19769116	4930467E23Rik	NM_001039553	3 prime	15.51kb	inv	IL	1
76R292p19	chr8	19968604	AK081879	AK081879	3 prime	9.56kb	inv	SG	1
76R347p19	chr8	23036925	Defb15	NM_139222	3 prime	3.36kb	same	IL	7
76R333p19	chr8	23472432	Tpte	NM_199257	intron 25	disrupt CDS	same	454	1
76R339p19	chr8	23603888	Slc20a2	NM_011394	intron 1	not disrupt CDS	inv	SG	1
76R520	chr8	27842849	2310008N11Rik	NR_045904	3 prime	82.22kb	same	454	2
76R582	chr8	29514344	No gene(<100kb)	N/A	N/A	N/A	N/A	454	2
68R63CSF	chr8	29862271	Unc5d	NM_153135	intron 7	disrupt CDS	inv	IL	1
68R581	chr8	31367737	No gene(<100kb)	N/A	N/A	N/A	N/A	IL	1
68R581	chr8	36649497	Gm16793	NR_040376	intron 1	not disrupt CDS	same	IL	2
68R63CSF	chr8	39307075	Sgcz	NM_145841	intron 1	disrupt CDS	inv	IL	1
68R63CSF	chr8	40099143	Tusc3	NM_030254	intron 1	disrupt CDS	same	IL	1
76R582	chr8	40987840	No gene(<100kb)	N/A	N/A	N/A	N/A	454	2
76R520	chr8	41030306	No gene(<100kb)	N/A	N/A	N/A	N/A	454	1
76R298p19	chr8	44257222	Triml2	NM_001160412	5 prime	8.67kb	inv	SG	1
76R339p19	chr8	45525970	No gene(<100kb)	N/A	N/A	N/A	N/A	454	1
68R544	chr8	47686075	Primpol	NM_001001184	intron 5	disrupt CDS	inv	SG	1
68R544	chr8	50094670	No gene(<100kb)	N/A	N/A	N/A	N/A	IL	1
68R63CSF	chr8	50320224	No gene(<100kb)	N/A	N/A	N/A	N/A	IL	1
68R544	chr8	52302384	No gene(<100kb)	N/A	N/A	N/A	N/A	IL	1
76R582	chr8	52322482	No gene(<100kb)	N/A	N/A	N/A	N/A	454	2
68R581	chr8	52887307	No gene(<100kb)	N/A	N/A	N/A	N/A	IL	2
68R581	chr8	53780016	No gene(<100kb)	N/A	N/A	N/A	N/A	IL	1
68R581	chr8	54517669	Aga	NM_001205054	5 prime	79.39kb	same	IL	1
68R63CSF	chr8	61245162	Galntl6	NM_175032	intron 1	disrupt CDS	same	IL	1
76R421	chr8	61983500	No gene(<100kb)	N/A	N/A	N/A	N/A	IL	13
68R581	chr8	62326140	No gene(<100kb)	N/A	N/A	N/A	N/A	IL	1
CR1	chr8	63436658	Clcn3	NM_173874	intron 2	disrupt CDS	same	IL	5
76R164	chr8	63943451	Cbr4	NM_145595	5 prime	23.08kb	same	454	9
76R333p19	chr8	65147997	No gene(<100kb)	N/A	N/A	N/A	N/A	454	1
68R63CSF	chr8	65153093	No gene(<100kb)	N/A	N/A	N/A	N/A	IL	1
76R582	chr8	66618031	Tll1	NM_009390	intron 1	disrupt CDS	inv	SG	1
68R63CSF	chr8	66623701	Tll1	NM_009390	intron 1	disrupt CDS	inv	IL	1
76R582	chr8	69399998	Naf1	NM_001163564	intron 2	disrupt CDS	same	454	1
68R581	chr8	70443701	Psd3	NM_177698	intron 3	disrupt CDS	same	IL	1
68R581	chr8	71616651	Atp6v1b2	NM_007509	intron 1	disrupt CDS	inv	IL	2
68R544	chr8	71850405	D130040H23Rik	NM_172491	3 prime	23.13kb	inv	IL	1
[truncated: 259 more rows]
