# Supplementary material for: Sleeping Beauty Mouse Models Identify Candidate Genes Involved in Gliomagenesis
Source: PLoS One. 2014 Nov 25;9(11):e113489. doi: 10.1371/journal.pone.0113489 (PMC4244117; doi:10.1371/journal.pone.0113489)
Supplement: Table S3 — CIS/gCIS GenBank accession numbers, genomic locations, and comparisons to previous SB studies. The GenBank accession numbers (#) for gCIS/CIS genes and the mouse chromosomal (chr) locations of gCIS/CIS insertions are shown. Comparisons to gCISs/CISs identified in immortalized astroglial-like cells (IMM) and their derivative tumors (TUMOR) from Koso et al [27] and gliomas from our previous study (Bender et al.) [4] are also shown. (XLSX) [file pone.0113489.s007.xlsx]

## Sheet: Sheet1
Table S3: CIS/gCIS genbank accession numbers, genomic locations, and comparisons to previous SB studies.
Gene	GenBank accession #	Mouse Chr.	CIS/gCIS address start	CIS/gCIS address end	gCIS Koso et al	CIS Bender et al
Nav3	NM_001081035	10	109335897	109358439	NO	NO
Ppp3r1	NM_024459	11	16898135 (CIS) 17060587 (gCIS)	17170467 (CIS) 17093095 (gCIS)	NO	NO
Tanc2	NM_181071	11	105502021	105581344	NO	NO
Rps6ka5	NM_153587	12	101830011	101960808	NO	NO
Crebbp	NM_001025432	16	4193545	4205095	TUMOR	NO
Lsamp	NM_175548	16	41590103	41844781	NO	NO
Gramd1c	NM_001172107	16	43955533	44144660	NO	NO
Dyrk1a	NM_007890	16	94772006	94867598	NO	NO
Arid1b	NM_001085355	17	4835684	5100479	TUMOR	NO
Smad4	NM_008540	18	73763308	73815808	NO	NO
Abtb2	NM_178890	2	103434789	103720231	NO	NO
Pag1	NM_001195031	3	9742393	9881792	NO	NO
Kpna4 (CIS)/ Gm1647(gCIS)	NM_008467/NM_001243000	3	68920870	68958875	NO	NO
Csf1	NM_007778	3	107310417 (CIS) 107546495 (gCIS)	107572530	NO	YES
Elovl6	NM_130450	3	129283086	129317762	NO	NO
Chd7	NM_001277149	4	8625917	8826731	NO	NO
Nfia	NM_001122952	4	97449427	97548723	NO	NO
Faf1	NM_007983	4	109497149	109595518	TUMOR	NO
Rbpj	NM_001080928	5	53934109	54218547	IMM	NO
Hepacam2	NM_178899	6	3416602	3514711	NO	NO
Mkln1	NM_013791	6	31039076 (CIS) 31374816 (gCIS)	31445925	NO	YES
Zfp212	NM_145576	6	47761923	48057100	NO	NO
Tsg101	NM_021884	7	54108169	54181517	NO	NO
Mir101c	NR_039546	9	3004801	3029862	NO	NO
Fli1	NM_008026	9	32274130	32285070	NO	YES
Usp9x	NM_009481	X	12687487	12713794	TUMOR	NO
